# Supplementary material for: Social Capital, Financial Literacy, and Rural Household Entrepreneurship: A Mediating Effect Analysis
Source: Front Psychol. 2021 Aug 27;12:724605. doi: 10.3389/fpsyg.2021.724605 (PMC8429790; doi:10.3389/fpsyg.2021.724605)
Supplement: Supplementary file 1 [file Table_1.XLS]

## Sheet: Sheet1
gender	age	age2	edu	married	residence	seniors	kids	servant	family size	ra	entrepreneurship	fks	fk	communicatexp	giftexp	diningoutexp	entertainmentexp	transportationexp	internet	assetper	incomeper
0	51	2601	16	1	1	0	0	0	3	1	0	2	1.15199	500	4000	1000	130	550	56.42	1078.72	60.4667
1	83	6889	9	1	1	1	0	0	3	5	0	0	0.943497	83.2954	0	254.499	18	0	56.42	43.8333	40.8
0	52	2704	12	1	1	0	0	0	1	3	0	2	0.838135	300	3000	0	200	1500	56.42	49.4	231.6
1	34	1156	16	1	1	0	1	1	1	1	0	2	1.15199	300	2500	2500	500	250	56.42	223.447	138.5
0	73	5329	12	1	1	1	0	0	1	5	0	1	0.943497	50	13000	0	18	0	56.42	2053.88	67.5
1	34	1156	16	0	1	0	0	0	2	5	0	1	0.663907	1500	2448.73	3000	100	100	56.42	28	32.5315
1	53	2809	9	0	1	0	0	0	1	5	0	2	1.15199	0	1000	200	200	0	56.42	37.5	22
1	37	1369	16	1	1	0	1	0	1	3	0	2	0.943497	200	4102.95	5684.39	150	1000	56.42	2520	56
0	75	5625	6	1	1	2	0	0	2	5	0	1	-0.0649044	27	0	0	18	0	56.42	1540.05	23.25
1	75	5625	16	1	0	2	0	0	2	5	0	2	0.193012	186.424	1000	101.609	50.8334	0	56.42	3205.89	63
1	51	2601	12	1	1	0	0	0	1	5	0	1	0.248951	150	1000	0	150	140	56.42	5142	37.62
0	58	3364	12	1	0	0	0	0	2	4	0	1	-0.149081	150	500	0	150	200	56.42	7	39
0	85	7225	9	1	1	1	0	0	1	5	0	0	-0.884256	200	1600	5500	74.7025	182.202	56.42	6415.75	138.105
0	85	7225	9	1	1	1	0	0	1	5	0	0	-1.28229	200	0	26.521	44.555	0	56.42	37.8358	48
0	62	3844	12	1	1	2	0	0	3	5	0	1	0.0187836	30	600	0	18	100	56.42	15.3333	23.2333
0	64	4096	9	1	1	2	0	0	1	5	0	1	-0.149081	50	800	0	18	0	56.42	973.889	27.2
0	46	2116	9	0	1	0	0	0	1	5	0	2	1.15199	100	0	0	150	0	56.42	30.1	30.95
0	85	7225	16	1	1	1	0	0	1	5	0	2	0.838135	48.0952	0	184.177	18	0	56.42	4376.31	125.799
0	58	3364	12	1	1	1	0	0	1	5	0	0	-1.28229	100	0	0	18	0	56.42	11.2	57.6
0	82	6724	0	1	1	2	0	0	1	5	0	0	0.943497	45	2448.73	52.0662	34	0	56.42	2.5	116.4
0	63	3969	16	1	1	2	0	0	1	3	0	2	1.15199	150	0	0	120	100	56.42	7032.78	496.6
0	37	1369	12	1	1	2	0	0	5	4	0	1	-0.149081	200	1000	0	100	200	56.42	302.66	10.4
1	53	2809	12	0	1	0	0	0	1	5	0	0	-0.239132	70	1000	69.0684	18	200	56.42	3.505	23.3
0	58	3364	12	1	1	1	0	0	1	3	0	2	0.423179	200	0	0	92	450	56.42	625	264.5
1	50	2500	9	1	1	0	0	0	2	3	1	1	0.943497	150	20000	0	18	100	56.42	177.72	0
1	61	3721	9	1	1	1	0	0	3	5	0	0	-0.884256	50	0	0	18	50	56.42	0.333333	19.1667
0	59	3481	12	1	1	0	0	0	3	3	0	2	1.15199	300	500	0	200	100	56.42	93.5	49.3
0	26	676	16	0	1	1	1	0	1	4	0	1	-0.149081	100	0	1000	0	0	56.42	14	47
0	63	3969	9	1	1	1	0	0	1	4	0	2	1.15199	0	0	0	18	30	56.42	3642.05	158.8
0	55	3025	16	1	1	0	0	0	2	5	0	1	0.943497	300	5000	650	200	200	56.42	1681.48	0
1	50	2500	19	1	1	1	0	1	6	3	0	3	1.32622	500	2500	2000	200	2000	56.42	403.417	49
0	42	1764	16	0	1	0	0	0	2	1	0	2	1.15199	300	0	500	300	200	56.42	126.4	36.05
0	59	3481	16	1	1	0	0	0	2	5	0	1	0.943497	200	2000	192.286	150	200	56.42	55	61.185
1	64	4096	9	1	1	2	0	0	3	5	0	0	-1.28229	48	800	0	138	0	56.42	34.7667	25.7
0	53	2809	12	1	1	1	0	0	1	4	0	2	1.15199	100	0	1000	145	200	56.42	1135.1	279.2
0	62	3844	9	0	1	1	0	0	1	5	0	2	0.943497	200	2400	0	140	1000	56.42	3302.5	177.2
1	35	1225	19	1	0	0	0	1	1	3	0	2	0.838135	100	2000	100	150	300	56.42	1992.94	84
0	57	3249	16	0	1	2	0	0	4	5	0	1	0.943497	100	3000	13.4098	180	25	56.42	67.75	34.05
0	62	3844	9	1	1	2	0	0	1	5	0	2	1.15199	30	1000	300	18	0	56.42	1937.06	70
0	69	4761	16	1	1	2	0	0	4	5	0	1	0.943497	137.058	3000	800	100	400	56.42	561.034	33.5
0	28	784	19	1	1	0	0	0	1	5	0	3	1.32622	200	4000	1000	100	150	56.42	901	240
0	67	4489	16	1	1	1	0	0	1	4	0	2	1.15199	30	6000	7.1389	70	0	56.42	4745	157.2
0	60	3600	16	1	1	1	0	0	2	5	0	0	-0.884256	800	15000	200	600	1000	56.42	3206.25	39.214
1	64	4096	12	1	1	1	0	0	2	2	0	1	0.943497	400	3000	0	148	400	56.42	3699.1	75.7
0	25	625	16	0	1	0	0	0	1	3	0	2	0.943497	150	9000	500	300	100	56.42	254	60
0	37	1369	12	1	1	0	2	0	4	5	1	2	1.15199	260	0	1000	150	300	56.42	106.125	0
0	66	4356	9	1	1	1	1	0	1	5	0	1	-0.149081	115.221	1500	2000	226	1134.32	56.42	3552.01	112.967
1	35	1225	19	1	0	0	1	0	1	3	0	1	0.943497	200	0	1000	50	400	56.42	2304.5	235.928
0	77	5929	9	1	1	1	0	0	1	5	0	0	-1.28229	150	0	90	18	0	56.42	3857.96	37.8
0	40	1600	9	1	1	0	1	0	1	5	0	1	0.248951	100	4000	0	130	100	56.42	126.3	56.6
0	46	2116	16	1	0	0	0	0	1	5	0	2	1.15199	400	2448.73	1500	0	1200	56.42	232.681	340.008
1	43	1849	16	1	1	0	1	0	1	3	0	3	1.32622	200	0	1000	80	500	56.42	2645	277.2
1	30	900	12	1	1	0	0	0	1	1	0	1	0.943497	300	1000	1000	150	300	56.42	340	140.631
1	54	2916	16	0	1	2	1	0	1	3	0	3	1.32622	500	3000	1000	200	650	56.42	7032.78	496.6
1	77	5929	12	0	1	1	0	0	1	4	0	3	1.32622	60	1500	0	18	0	56.42	2218.73	47.55
0	54	2916	12	1	1	0	0	0	3	4	0	1	0.248951	175	5000	0	150	250	56.42	1350.7	8.33333
0	48	2304	16	1	1	1	0	0	1	3	0	3	1.32622	260	2000	1000	138	1000	56.42	1880	195.188
0	68	4624	12	1	1	2	0	0	1	5	0	1	0.943497	25	2000	3.18116	40	0	56.42	157	64.8
1	67	4489	16	1	1	2	0	0	1	5	0	2	1.15199	100	7000	800	100	0	56.42	3180.94	107.9
1	57	3249	12	0	1	0	0	0	1	5	0	1	0.248951	200	6000	800	18	0	56.42	1263.35	43.47
0	37	1369	9	1	1	0	1	0	3	3	0	1	0.943497	200	6000	500	68	800	56.42	39.3333	32
1	45	2025	16	0	1	0	0	0	1	1	0	1	-0.149081	150	500	105.669	118	50	56.42	7032.78	400
1	84	7056	12	1	1	2	0	0	1	5	0	1	0.0187836	50	100	33.8156	0	0	56.42	1623.36	80.84
0	57	3249	6	1	1	1	0	0	1	5	0	1	-0.149081	55	6000	0	168	250	56.42	7032.78	69.7
1	41	1681	12	1	1	0	0	0	1	3	1	2	1.15199	300	5783.2	158.472	150	1000	56.42	2447.32	390
0	36	1296	9	1	1	0	1	0	1	1	0	1	0.248951	107.8	4623.01	182.572	80	400	56.42	119.679	14
0	50	2500	9	1	1	0	0	0	1	5	0	1	0.248951	50	0	0	68	0	56.42	4	0
1	58	3364	12	0	1	1	0	0	2	3	0	3	1.32622	100	1400	100	150	100	56.42	128.5	38.8445
0	51	2601	9	1	1	0	0	0	1	3	0	1	0.943497	150	0	0	33	200	56.42	20.055	49.636
0	54	2916	12	1	1	0	0	0	1	5	0	1	0.248951	300	0	1000	168	0	56.42	7032.78	75.6
0	62	3844	9	1	1	1	0	0	1	5	0	2	1.15199	240	1000	1000	167	300	56.42	73.3	38.4
1	35	1225	16	1	0	0	1	0	3	2	1	1	0.943497	200	10000	2000	60	400	56.42	413.667	95
1	75	5625	12	1	1	1	0	0	1	5	0	0	0.943497	12.0782	0	26.7919	18	0	56.42	1637.94	34
1	63	3969	9	1	1	2	0	0	1	3	0	1	0.943497	166	2500	0	138	25	56.42	2931.85	92.8
0	61	3721	9	1	1	2	0	0	1	3	0	2	1.15199	100	6500	0	18	100	56.42	609.05	102.2
0	38	1444	9	1	1	0	0	0	1	3	1	3	1.32622	300	5000	303.994	500	500	56.42	2580.5	272.9
0	35	1225	9	1	1	0	0	0	2	5	0	1	0.943497	200	5000	0	0	100	56.42	-9.9	20.15
0	59	3481	16	1	1	1	0	0	1	5	0	1	0.663907	300	4000	1000	180	300	56.42	7032.78	198
0	57	3249	12	1	1	1	0	0	3	5	0	1	0.248951	200	2448.73	1000	158	200	56.42	47.8875	24
1	66	4356	16	1	1	2	0	0	2	4	0	3	1.32622	50	1000	1000	75	500	56.42	307.525	50.55
1	55	3025	19	1	1	0	0	1	1	5	0	1	0.248951	200	11000	1000	120	400	56.42	134	3
0	71	5041	16	1	1	1	0	0	1	5	0	1	0.943497	50	11000	0	0	0	56.42	1008	42
0	52	2704	12	1	1	0	0	0	1	4	0	1	0.943497	300	2000	0	158	300	56.42	72.1	75
0	54	2916	16	0	1	1	1	0	4	5	0	1	0.943497	70	0	1000	138	0	56.42	1.46798	24.1
1	37	1369	12	1	1	0	0	0	2	4	1	3	1.32622	600	15000	8000	70	4000	56.42	3405.53	175
0	49	2401	16	1	1	0	0	0	1	5	0	1	-0.149081	500	5000	1000	160	100	56.42	708.895	36
1	51	2601	12	1	0	0	0	0	3	3	0	3	1.32622	200	2500	1000	156	500	56.42	5.02667	31.4
0	64	4096	16	1	0	2	0	0	1	5	0	2	1.15199	140	5000	500	18	10	56.42	2921	115.125
1	28	784	16	1	1	0	0	0	1	5	0	2	1.15199	300	2448.73	500	150	2000	56.42	143.876	36
1	65	4225	9	0	1	2	0	0	1	4	0	2	0.943497	65	0	1000	18	0	56.42	32.001	60
1	24	576	16	0	1	0	0	0	2	3	0	3	1.32622	100	0	500	30	100	56.42	55.5	53
0	52	2704	12	0	1	0	0	0	1	5	0	1	-0.149081	50	0	0	15	150	56.42	-18.399	19
0	47	2209	9	1	1	0	0	0	1	4	0	1	0.248951	300	500	550	180	150	56.42	65	80.9
0	55	3025	12	1	1	0	0	0	1	2	0	3	1.32622	50	2000	0	200	300	56.42	1870	57.267
1	51	2601	16	1	1	0	0	0	1	5	0	2	0.838135	180	10000	3000	200	1500	56.42	5600	496.6
0	63	3969	9	1	1	2	0	0	1	4	0	2	1.15199	33	200	0	50	100	56.42	3150	91.6
0	52	2704	12	1	1	0	0	0	1	4	0	1	0.943497	200	2000	300	170	150	56.42	278.5	100.961
0	53	2809	12	1	1	0	0	0	1	2	1	2	1.15199	16	0	0	143	0	56.42	3115.25	24.075
1	75	5625	12	1	1	2	0	0	1	5	0	2	1.15199	65	5000	550	30	0	56.42	1258.65	66.3
1	72	5184	9	1	1	2	0	0	1	5	0	1	-0.149081	300	0	300	157	400	56.42	2173.5	32.4
0	64	4096	12	1	1	2	0	0	1	4	0	2	1.15199	240	20000	0	500	1100	56.42	3505.03	99.2
0	61	3721	12	1	1	2	1	0	1	4	0	1	0.943497	750	5000	1000	300	200	56.42	1864	219.5
1	40	1600	12	1	1	0	0	0	3	5	1	2	1.15199	500	4000	1164.29	110	1000	56.42	196.367	44.6667
0	64	4096	9	1	1	2	0	0	1	5	0	1	0.943497	200	25000	550	100	100	56.42	2290	86.4
0	53	2809	12	1	1	0	0	0	3	3	0	0	0.943497	200	1200	400	92	150	56.42	847.833	44.6667
0	41	1681	12	1	1	0	1	0	3	5	0	1	0.248951	100	200	0	78	100	56.42	0.951895	7.50267
1	58	3364	9	1	1	0	0	0	1	5	0	1	-0.149081	80	5200	750	43	45	56.42	82.5	50.5
0	69	4761	16	1	1	2	0	0	1	2	0	2	0.838135	10	2448.73	249	188	0	56.42	1369.8	164
0	36	1296	16	1	1	1	1	0	1	5	0	1	0.943497	100	0	500	100	100	56.42	3011	404.008
1	72	5184	16	1	1	1	1	0	1	5	0	3	1.32622	200	2000	0	48	0	56.42	384.5	202.4
0	67	4489	12	1	1	2	0	0	1	5	0	0	0.943497	208	6200	0	100	50	56.42	3587.5	78.6
1	57	3249	12	1	1	0	0	0	3	3	0	1	0.943497	100	1000	0	100	2000	56.42	649.173	51.7667
1	52	2704	9	1	1	0	0	0	1	5	0	2	1.15199	50	1200	0	10	0	56.42	385.9	31.251
0	73	5329	9	1	1	1	0	0	1	3	0	1	0.663907	16	2000	0	22	3	56.42	310	64.6
1	69	4761	9	1	1	2	1	0	1	5	0	2	0.943497	500	3500	750	210.219	500	56.42	4584	73.19
0	61	3721	9	1	1	2	0	0	4	5	0	1	0.943497	50	0	47.9352	100	0	56.42	52.7974	6
1	51	2601	12	1	1	0	0	0	1	5	0	2	1.15199	86	1000	0	70	416	56.42	83.8	63.4
0	60	3600	9	1	1	0	0	0	1	3	0	1	0.248951	350	0	0	121	1000	56.42	3008.5	66
1	63	3969	9	1	1	2	1	0	1	5	0	0	0.943497	80	5000	1000	151	100	56.42	3671.46	94
0	33	1089	9	1	1	0	1	0	3	3	0	1	0.943497	100	3000	500	50	200	56.42	90.3333	4.53333
1	59	3481	9	1	1	0	0	0	1	5	0	1	0.248951	0	2000	1200	50	1500	56.42	3506.01	66.95
0	58	3364	12	1	1	0	1	0	1	5	0	0	0.943497	249.308	0	0	162.546	660.891	56.42	54	216
0	33	1089	16	1	1	0	1	0	1	3	0	0	0.943497	200	10000	500	190	500	56.42	3533.38	168.4
0	58	3364	12	1	0	1	0	0	1	2	0	3	1.32622	300	20000	3000	158	1500	56.42	4508.03	148
0	29	841	16	1	1	1	0	0	1	4	0	0	0.943497	300	6000	0	168	150	56.42	6538.5	293
0	62	3844	12	1	1	2	0	0	1	3	0	2	0.423179	200	10000	1000	88	1500	56.42	3729	204
1	33	1089	16	0	1	0	0	0	1	3	0	2	1.15199	200	5000	2000	200	2500	56.42	174	155
0	58	3364	9	0	1	0	0	0	1	5	0	1	0.943497	50	0	500	20.8828	60	56.42	3065.5	39.6
0	30	900	16	0	1	1	0	0	1	5	0	0	0.943497	200	600	750	200	100	56.42	2341.67	25
0	30	900	16	0	1	0	0	0	1	5	0	1	0.663907	600	20000	448.147	85.6716	900	56.42	3697.2	120
1	52	2704	19	1	1	0	0	0	1	2	0	3	1.32622	750	3091.51	1500	300	12000	56.42	7032.78	458
0	52	2704	16	1	1	2	0	0	1	3	0	1	-0.149081	100	0	0	138	100	56.42	104.501	146.729
0	64	4096	9	1	1	2	0	0	1	5	0	1	0.943497	400	3000	500	18	300	56.42	3668.03	60
0	62	3844	9	1	1	1	0	0	1	5	0	2	1.15199	50	1500	0	18	50	56.42	2515	32.6
0	57	3249	9	1	1	0	0	0	1	5	0	1	0.943497	300	600	0	120	600	56.42	6025.5	114.5
1	34	1156	9	1	1	0	1	0	1	5	0	2	0.423179	400	2000	500	60	3000	56.42	383.8	154.311
1	32	1024	16	1	1	0	1	1	3	3	0	2	1.15199	100	2448.73	1513.57	120	100	56.42	53.8333	21.6667
0	55	3025	12	1	1	0	0	0	1	4	0	1	0.943497	300	10000	621.471	170	75.9947	56.42	3975.05	136.3
0	36	1296	16	1	1	0	0	1	1	5	0	1	0.248951	300	7000	3000	118	400	56.42	44	86.75
0	27	729	16	0	1	0	0	0	1	3	0	1	0.943497	158	3000	600	118	200	56.42	877.8	88
0	38	1444	16	1	0	0	1	0	3	5	0	1	0.943497	150	31000	500	60	500	56.42	1485.96	56.6667
1	42	1764	16	1	1	0	0	0	3	5	0	2	0.423179	200	8268.41	200	50	0	56.42	53.3333	29
0	33	1089	19	1	1	1	1	0	1	3	0	2	1.15199	250	2448.73	1000	268	1000	56.42	3600	195.5
1	28	784	16	1	1	0	0	0	1	1	0	3	1.32622	100	900	500	85	300	56.42	4040.6	188.1
0	56	3136	12	1	1	0	0	0	1	3	0	2	1.15199	70	6000	300	100	10	56.42	2481.5	76.07
0	30	900	16	1	1	0	1	1	1	1	0	2	1.15199	100	13000	1000	300	1000	56.42	3457.5	111.92
1	62	3844	16	1	1	2	0	0	1	5	0	2	1.15199	300	1800	2500	150	500	56.42	6601.05	408.4
0	51	2601	19	1	1	0	0	0	3	5	0	2	0.753958	150	0	0	200	450	56.42	43.3333	16
1	61	3721	12	1	1	2	0	0	2	5	0	2	1.15199	100	400	0	144	0	56.42	2079.05	18.44
0	55	3025	12	1	0	0	0	0	1	5	0	1	0.943497	0	0	167.558	300	500	56.42	5345.5	85
0	56	3136	12	1	1	0	1	0	1	5	0	1	-0.149081	550	0	708.957	100	520.112	56.42	3114.89	30.5
0	78	6084	6	1	1	1	0	0	1	5	0	0	-1.28229	10	2448.73	0	0	0	56.42	3516.5	33
0	66	4356	12	1	1	2	0	0	2	5	0	1	0.663907	150	2000	300	180	50	56.42	2115.15	48.435
0	59	3481	12	1	1	0	0	0	1	5	0	1	0.545465	50	2000	0	50	200	56.42	7032.78	138.4
1	65	4225	9	1	1	2	1	0	5	4	0	3	1.32622	500	10000	2000	100	1000	56.42	1152.6	27.6666
0	56	3136	12	1	1	0	0	0	2	5	0	1	-0.0154817	60	400	63.8256	200	1000	56.42	3051.6	37.8
0	57	3249	16	1	0	1	0	0	1	3	0	1	0.545465	124.964	2500	7.52054	148	6000	56.42	5595	120
0	77	5929	9	1	1	1	0	0	1	5	0	0	-1.28229	16.8601	0	14.7596	5.13117	0	56.42	568.228	0
1	33	1089	16	1	1	0	0	0	4	2	0	3	1.32622	200	3000	500	300	200	56.42	388.012	41.75
0	56	3136	12	1	1	0	0	0	1	3	0	0	0.455414	450	1000	1000	100	250	56.42	3612.2	12
1	64	4096	16	1	1	2	0	0	2	5	0	2	1.15199	25	2000	350	180	25	56.42	1330.56	43.8
0	42	1764	16	1	1	0	0	0	1	1	0	2	1.11772	300	4000	1500	3000	300	56.42	7032.78	249.56
0	65	4225	9	1	1	2	0	0	2	5	0	1	-0.149081	150	3000	3000	80	20	56.42	2089.01	0
0	61	3721	9	1	1	2	0	0	1	4	0	0	0.943497	240.294	2500	500	200	27.3215	56.42	4669.55	2.06
0	66	4356	12	1	1	1	0	0	1	3	0	1	0.943497	145	13000	0	250	0	56.42	5993.05	79.7
1	33	1089	16	1	1	0	1	0	1	5	0	3	1.32622	300	0	750	300	700	56.42	2655	40
0	45	2025	12	1	0	0	0	0	1	4	0	1	0.545465	50	4000	1500	300	500	56.42	3062.8	24
1	63	3969	9	1	1	2	0	0	2	5	0	1	-0.149081	83	1000	0	0	25	56.42	2371.22	45.5
0	59	3481	12	1	1	0	0	0	3	5	0	2	0.753958	600	3000	500	100	300	56.42	39.526	48.3333
0	61	3721	12	1	1	2	1	0	1	5	1	1	-0.149081	350	20001	800	1000	700	56.42	2641.25	28
0	59	3481	12	0	1	0	0	0	1	4	0	1	0.248951	100	200	600	60	1000	56.42	7032.78	12
1	51	2601	12	1	1	0	0	0	2	5	0	2	0.753958	80	10000	200	10	80	56.42	1793.65	3.575
1	19	361	12	0	0	0	0	0	3	3	1	2	1.15199	155.27	6363.88	0	77.9195	449.275	56.42	1470.79	18.8013
0	59	3481	9	1	1	1	0	0	3	5	0	0	-0.637164	150	0	30	40	30	56.42	1192.34	30
1	53	2809	9	1	1	0	0	0	1	5	0	2	1.15199	134.076	5000	0	20	0	56.42	5012.5	72
0	54	2916	12	1	1	0	0	0	1	5	0	1	0.663907	200	14500	1500	100	500	56.42	4153.91	109.25
1	60	3600	12	1	1	0	0	0	1	5	0	0	0.943497	50	10264.8	74.4281	0	10	56.42	2070.23	27.907
1	60	3600	9	1	1	1	0	0	3	4	0	2	1.15199	150	1000	0	200	200	56.42	783.224	28.6617
0	65	4225	12	1	1	2	0	0	2	5	0	2	0.753958	100	20000	0	110	100	56.42	257.667	41
0	52	2704	16	1	1	0	0	0	1	5	0	1	-0.149081	300	2000	2000	300	4000	56.42	5025.43	179.72
1	40	1600	16	1	1	0	1	0	1	3	0	1	0.943497	600	5000	500	200	2000	56.42	3502	265
0	60	3600	12	1	1	0	0	0	1	5	0	1	0.943497	120	5000	1000	200	100	56.42	3636	46
1	37	1369	19	1	1	0	1	0	3	4	1	2	1.15199	402.347	3500	2000	186.897	1000	56.42	1873.33	100.48
0	62	3844	16	1	1	2	1	0	4	4	0	0	0.943497	105	0	0	63	50	56.42	652.39	19.746
1	38	1444	16	1	1	0	1	0	1	3	0	2	1.15199	500	30000	2000	1500	300	56.42	7032.78	496.6
1	28	784	19	1	0	0	0	0	1	2	0	2	1.11772	500	10000	418.133	500	500	56.42	3510.05	496.6
0	76	5776	12	1	1	1	0	0	2	5	0	0	0.943497	30	0	0	18	0	56.42	1768.5	21
1	82	6724	6	1	1	2	0	0	5	5	0	1	-0.149081	119.227	0	500	300	50	56.42	335.839	0
0	61	3721	12	1	1	2	0	0	2	2	0	3	1.32622	150	5000	1000	200	1000	56.42	1020.95	40.2
0	52	2704	16	1	1	0	0	0	1	5	0	1	0.248951	300	10000	282.652	162	1000	56.42	7032.78	496.6
0	42	1764	16	1	0	1	1	0	1	4	0	3	1.32622	150	0	1000	180	150	56.42	3094	199.5
1	72	5184	16	1	1	2	0	0	2	5	0	3	1.32622	30	4000	0	180	0	56.42	75.52	43.56
0	72	5184	6	1	1	1	0	0	1	5	0	0	0.943497	100	2000	36.1335	50	0	56.42	2704.9	48.388
0	53	2809	12	1	1	1	0	0	1	5	0	1	0.943497	450	1850	500	120	300	56.42	3692.38	129.216
0	46	2116	12	1	1	2	1	0	1	5	0	0	-1.28229	150	2000	100	20	37.8699	56.42	3037.5	159.98
1	31	961	16	1	1	0	0	0	1	5	0	1	0.545465	300	2000	1000	100	10000	56.42	5870.35	80.105
0	45	2025	16	1	0	0	1	0	1	2	1	1	0.943497	600	4500	1000	3000	1000	56.42	7032.78	496.6
0	52	2704	16	1	1	1	0	0	1	2	1	3	1.32622	2000	11059.3	5000	1000	3000	56.42	3900	496.6
1	30	900	19	1	1	0	0	0	1	3	0	3	1.32622	200	7000	300	100	600	56.42	1889.5	496.6
1	56	3136	9	0	1	1	0	0	1	4	0	1	0.248951	24	0	100	1125	0	56.42	4545	12
1	65	4225	16	1	1	2	0	0	1	3	0	2	1.15199	250	2500	750	186	350	56.42	4127.5	495.5
1	75	5625	9	1	1	2	0	0	1	4	0	1	0.248951	25	0	0	18	0	56.42	2814.13	81.255
1	61	3721	12	1	1	1	0	0	1	5	0	0	0.943497	70	200	0	74	224.829	56.42	114.004	74.8
0	51	2601	12	1	1	0	0	0	3	5	0	2	1.15199	200	8000	0	376	300	56.42	155	37.8833
1	63	3969	12	1	0	2	1	0	1	2	0	1	0.943497	200	8000	1000	200	1000	56.42	7032.78	496.6
0	79	6241	12	1	1	1	0	0	1	5	0	0	0.943497	0	500	10.8404	18	0	56.42	955.859	42.6
1	24	576	12	0	1	0	0	0	1	2	0	1	0.943497	200	5000	500	100	300	56.42	4480.22	131
0	43	1849	6	1	1	0	1	0	3	5	1	1	0.943497	100	1000	0	18	100	56.42	12.7067	0.333333
1	64	4096	9	1	1	3	0	0	1	5	0	1	0.248951	85	250	0	83	45	56.42	2870.3	114
0	81	6561	12	1	1	1	0	0	1	5	0	1	0.943497	24.1528	2448.73	500	18	0	56.42	3001.17	42
1	27	729	16	1	1	0	0	0	2	2	0	2	1.15199	500	0	800	1000	5000	56.42	93.75	74.5
1	24	576	16	0	1	0	0	0	1	2	0	1	0.943497	200	2448.73	1000	500	30	56.42	111	0
0	51	2601	12	0	1	1	0	0	1	5	0	1	-0.149081	400	1000	200	170	300	56.42	1784.31	110
0	58	3364	12	1	1	0	0	0	1	5	0	2	0.423179	161.337	4500	350	200	50	56.42	4571.35	40.3
1	60	3600	6	0	1	0	1	0	1	5	0	0	-0.637164	10	0	165	0	200	56.42	6.8	35.023
0	85	7225	0	1	1	3	0	0	1	5	0	0	-1.28229	0	0	0	18	0	56.42	851.792	26.07
1	85	7225	0	1	1	2	0	0	1	5	0	2	1.15199	200	3989.79	0	47	0	56.42	4428.15	119.28
0	52	2704	12	1	1	0	0	0	1	5	0	1	0.663907	330	700	500	18	100	56.42	1990.2	47.202
1	76	5776	6	1	1	2	0	0	2	5	0	0	0.943497	500	1000	2000	18	150	56.42	1425.52	33.75
0	74	5476	12	1	1	2	0	0	1	5	0	1	0.943497	300	2500	1651.78	38	0	56.42	2573.2	78.209
1	56	3136	16	1	1	0	0	1	1	4	0	3	1.32622	94.3867	500	1000	50	1000	56.42	5020.6	239.5
1	85	7225	6	1	1	3	0	0	1	5	0	0	-1.28229	21	300	0	18	0	56.42	55.8416	135.6
0	78	6084	9	1	1	2	0	0	1	5	0	2	1.15199	12	2000	0	43	0	56.42	1690.3	89
0	60	3600	6	1	1	1	0	0	1	5	0	1	0.943497	375	10000	0	138	100	56.42	1793.73	78.07
0	42	1764	16	1	1	0	0	0	1	2	0	3	1.32622	200	10000	1000	250	500	56.42	7032.78	496.6
0	63	3969	9	1	1	2	0	0	1	5	0	2	0.193012	101.667	1921.9	18.3137	0	0	56.42	211.01	66
0	19	361	12	0	1	0	0	0	1	5	0	1	0.943497	500	5000	1000	200	100	56.42	2906	148.6
1	56	3136	12	1	1	0	0	0	3	5	0	1	0.248951	260	5000	700	320	1000	56.42	294.282	96.6
1	39	1521	19	1	0	0	1	1	3	3	0	1	0.943497	171.988	2448.73	2559.28	300	1275.44	56.42	375.675	16.3333
1	35	1225	19	1	1	0	1	0	3	2	0	3	1.32622	300	6179.61	50.6112	1000	500	56.42	0	0
1	75	5625	12	1	0	2	0	0	1	5	0	1	-0.0154817	100	2000	0	118	0	56.42	5900.05	151.765
1	85	7225	16	1	1	2	0	0	1	4	0	1	0.943497	249	650	1000	69	0	56.42	7000.93	255
0	40	1600	16	1	1	1	1	0	1	4	0	2	1.15199	200	0	500	200	200	56.42	3075.1	111.06
0	23	529	16	0	1	0	0	1	3	1	0	1	0.943497	40	3402.92	400	65	200	56.42	2595.03	101.187
0	32	1024	16	0	1	0	0	0	1	2	0	2	1.15199	200	20000	1000	1880	1000	56.42	3065.02	220
0	51	2601	12	1	1	2	0	0	1	3	0	3	1.32622	500	4000	0	78.0651	500	56.42	1479.1	243
1	38	1444	9	1	0	0	1	0	1	1	0	1	-0.149081	200	0	227.148	200	50	56.42	64.5	0
1	27	729	16	0	0	0	0	0	1	2	0	2	0.943497	186	0	2800	600	500	56.42	637	42.85
1	38	1444	19	1	1	0	1	0	1	3	0	3	1.32622	80	1000	200	20	600	56.42	745	55
0	53	2809	12	1	1	0	0	0	1	4	0	1	0.943497	50	0	0	0	30	56.42	144.985	149
0	39	1521	16	0	0	0	0	0	1	1	0	3	1.32622	120	20000	800	500	400	56.42	1610	295
1	52	2704	12	1	1	0	0	0	1	5	0	1	-0.149081	300	2000	500	200	100	56.42	2066	142.678
1	20	400	12	0	0	0	0	0	1	2	0	1	0.943497	150	0	1000	500	200	56.42	440.324	24.664
1	56	3136	12	1	1	0	0	0	1	5	0	1	0.943497	500	6000	3000	100	300	56.42	6068.59	60
1	35	1225	16	0	0	0	0	0	1	2	0	2	1.15199	60	2448.73	600	100	200	56.42	280.6	110.1
0	51	2601	12	1	1	0	0	0	1	5	0	1	-0.379248	200	3000	1000	120	3000	56.42	2055	210
1	21	441	9	0	0	0	0	0	1	4	0	0	-0.637164	100	2448.73	500	50	200	56.42	223.5	50
0	55	3025	16	1	1	0	0	0	1	3	0	2	1.15199	300	1000	500	800	200	56.42	2167	427
1	59	3481	16	0	0	0	0	0	1	1	0	3	1.32622	40	400	500	100	0	56.42	1369.7	60.2
1	33	1089	12	0	0	0	0	0	1	1	0	2	1.15199	0	2448.73	500	100	300	56.42	383.4	80
1	60	3600	16	1	1	0	0	0	1	3	0	0	-1.28229	100	1500	0	17	0	56.42	2061.2	37.3
1	40	1600	16	1	1	0	0	0	1	4	0	2	1.11772	150	2000	500	500	200	56.42	6053.4	65
1	85	7225	16	1	1	2	0	0	2	5	0	2	1.15199	93.4146	2000	100	55	10	56.42	35.2772	0
0	23	529	16	0	0	0	0	0	1	2	0	1	0.545465	200	2448.73	300	100	100	56.42	224	48
0	45	2025	12	1	1	0	0	0	1	5	0	1	-0.149081	100	5000	1500	0	100	56.42	3698.14	72
1	55	3025	12	1	1	0	1	0	4	5	0	0	-1.28229	300	0	1300	0	50	56.42	14.0125	30.05
0	42	1764	6	1	0	0	1	0	1	5	1	2	1.11772	130	2448.73	0	0	0	56.42	35	36
0	27	729	16	0	0	0	0	0	1	1	0	2	1.15199	500	2000	3000	200	0	56.42	24	98
1	26	676	16	0	1	0	0	0	1	3	0	1	0.248951	200	2000	800	200	100	56.42	5081.5	124
0	80	6400	16	1	1	1	0	0	2	5	0	1	-0.149081	70	3000	100	18	0	56.42	4096.58	103.3
1	48	2304	0	1	0	0	0	0	1	5	0	0	0.943497	40	100	0	0	0	56.42	77.9546	51.35
1	32	1024	19	1	1	0	0	0	1	3	0	1	0.943497	300	5000	2000	2000	8000	56.42	2666	496.6
0	61	3721	12	1	1	3	0	0	3	5	0	1	-0.379248	20	1000	0	20	20	56.42	37.34	33.7
0	72	5184	9	1	1	2	0	0	1	5	0	1	0.943497	200	3000	0	18	0	56.42	55.8	84.4
0	64	4096	16	1	0	2	0	0	1	3	0	3	1.32622	130	3000	0	160	150	56.42	2151	112
0	52	2704	9	1	0	0	0	0	2	5	0	1	0.943497	45	1000	0	100	20	56.42	515.085	2.5
0	62	3844	0	1	0	2	0	0	2	5	0	0	-1.28229	50	300	0	0	0	56.42	23.6	23.634
1	52	2704	16	1	1	2	0	0	1	3	1	3	1.32622	200	0	1000	400	200	56.42	3142.5	129.6
0	68	4624	9	1	1	1	0	0	1	5	0	2	1.15199	350	1000	1000	500	200	56.42	3147.5	157
1	38	1444	12	1	1	1	1	0	4	5	1	2	0.753958	250	5000	500	0	400	56.42	611.753	23.8665
1	62	3844	9	1	1	1	0	0	2	5	0	2	1.15199	100	0	0	72	0	56.42	15.8226	34.2
0	40	1600	16	1	1	0	1	0	1	3	0	3	1.32622	100	1000	1000	300	1000	56.42	3622.55	95
0	42	1764	9	1	0	0	0	0	1	5	0	0	-1.28229	80	2000	0	0	100	56.42	343.247	18.013
1	74	5476	6	1	1	2	0	0	3	5	0	1	0.943497	20	0	0	18	0	56.42	668.667	24
1	63	3969	12	1	1	1	0	0	1	4	0	3	1.32622	200	5000	0	200	200	56.42	2131.55	66.5
0	55	3025	12	1	1	1	0	0	3	5	0	2	1.15199	80	0	0	100	250	56.42	1436.68	42.0667
0	41	1681	16	1	1	0	0	1	1	5	0	2	0.753958	300	7500	83.2361	200	234.494	56.42	5778.7	27.35
1	26	676	16	1	0	0	0	0	1	5	0	2	1.15199	250	2954.46	2000	44.7505	145.173	56.42	138	1.037
1	60	3600	9	0	1	0	0	0	1	4	0	2	1.15199	90	800	550	35	10	56.42	135.5	0
0	24	576	19	0	1	0	0	0	1	2	0	3	1.32622	0	8000	1000	300	300	56.42	39	53.126
0	51	2601	16	1	0	0	0	0	1	5	0	0	0.943497	70	2636.47	73.6186	0	3.61393	56.42	2905.24	43.2
1	39	1521	16	0	0	0	0	0	1	5	0	3	1.32622	100	3500	500	50	300	56.42	67.5	71
1	30	900	16	1	1	0	0	0	1	1	1	1	0.943497	300	10000	1000	500	2000	56.42	5007.73	322
1	62	3844	12	1	1	1	0	0	4	3	0	3	1.32622	300	2000	608	300	0	56.42	1733.38	67.375
0	43	1849	16	1	1	2	1	0	4	3	0	1	0.265875	500	0	2000	50	2000	56.42	1735.75	93
0	59	3481	12	1	1	0	0	0	1	4	0	1	0.943497	175	10000	350	200	100	56.42	2017.83	5.352
0	51	2601	12	1	1	1	0	0	1	2	0	1	-0.149081	200	10000	300	125	100	56.42	4688	122.154
0	55	3025	12	1	1	1	0	0	1	5	0	1	0.943497	45	2000	0	0	0	56.42	2906.5	73.6
1	59	3481	16	1	1	1	0	0	1	5	0	2	1.15199	73	7000	150	100	100	56.42	2970	123
0	74	5476	12	1	1	2	0	0	1	3	0	1	0.943497	100	0	2000	50	40	56.42	1439.5	109.52
0	54	2916	12	1	1	0	0	0	3	3	0	1	0.248951	300	2000	350	68	300	56.42	676.433	31.6
0	62	3844	0	1	0	2	0	0	1	5	0	1	-0.149081	150	2448.73	94.1081	0	0	56.42	103.71	91.487
0	54	2916	12	1	1	1	0	0	1	3	0	1	0.943497	156	2000	1000	158	41	56.42	4532.5	140.2
0	74	5476	9	1	0	2	1	0	3	4	0	0	-0.18971	100	3000	500	118	0	56.42	1042.35	33.4
1	64	4096	9	1	0	2	0	0	3	5	1	1	-0.149081	339.477	2000	200	100	276.876	56.42	1417.33	67.811
0	52	2704	12	1	1	0	0	0	3	5	0	2	1.15199	300	5478.05	142.866	118	18.1464	56.42	20.5807	0
0	47	2209	16	1	0	1	0	0	4	5	0	1	-0.149081	400	12000	2000	120	1500	56.42	1382.04	29.4
0	67	4489	9	1	1	3	0	0	1	5	0	1	0.943497	250	15000	0	18	0	56.42	2636.08	95.304
0	53	2809	12	1	1	1	0	0	4	4	0	0	0.455414	300	4000	1000	200	300	56.42	1046.25	67.229
0	77	5929	6	1	1	1	0	0	1	5	0	0	-0.637164	187.272	700	100	102.16	65.8121	56.42	3452.21	83
1	56	3136	12	1	1	2	0	0	4	5	0	2	0.753958	71.987	0	4.24199	26.4161	58.4211	56.42	26.0125	30.9
0	39	1521	19	1	1	0	1	0	3	4	0	2	1.15199	200	2000	500	100	1000	56.42	887.038	95.0667
0	80	6400	0	1	1	1	0	0	1	4	0	1	0.943497	60	0	100	200	0	56.42	2311.04	105.6
1	85	7225	12	1	1	1	0	0	1	5	0	1	0.943497	87.2715	4000	11.7098	28	0	56.42	3629.51	84
0	24	576	12	1	0	0	0	0	2	3	0	2	1.15199	60	6000	500	0	100	56.42	10.7831	25
0	80	6400	9	1	1	1	0	0	1	5	0	0	-1.28229	112.709	0	724.888	20.6081	53.3221	56.42	540.543	0
0	78	6084	9	1	1	1	0	0	1	5	0	0	0.943497	56.1342	0	50	6.12878	0	56.42	4065.43	3.6
0	62	3844	9	1	1	2	0	0	2	3	0	2	0.838135	0	10000	132.065	18	0	56.42	1804.05	43.035
1	85	7225	6	1	1	2	0	0	1	5	0	0	0.943497	20	0	19.9542	18	0	56.42	1000.32	60
1	72	5184	9	1	1	2	0	0	4	1	0	3	1.32622	850	1200	0	188	300	56.42	1244.5	24.502
0	81	6561	9	1	1	1	0	0	1	5	0	0	-1.28229	35	1000	0	15	0	56.42	4003.17	33.8
0	39	1521	19	1	0	1	1	0	4	4	0	2	1.15199	200	10855.2	239.255	100	1500	56.42	568.5	107.694
1	85	7225	16	1	1	2	0	0	1	4	0	2	0.753958	30.7367	2000	1000	55	500	56.42	4425	6
1	47	2209	16	1	1	0	0	1	3	5	0	1	0.248951	300	10000	1000	300	700	56.42	92.3333	51.3333
0	77	5929	16	1	1	2	0	0	1	4	0	0	0.943497	60	15000	1500	40	100	56.42	3730.56	88.8
1	42	1764	16	1	1	0	0	0	1	2	0	1	0.663907	300	13000	1500	500	57.8029	56.42	3740	78.06
1	67	4489	9	1	1	2	0	0	2	5	0	2	1.15199	40	0	0	30	0	56.42	44.26	35.235
0	72	5184	12	1	0	1	0	0	1	5	0	2	1.15199	35	4000	250	200	0	56.42	2101.5	43.7
0	57	3249	16	1	0	0	1	0	4	5	0	2	0.753958	500	5000	1000	200	1000	56.42	2166.71	187.5
0	39	1521	19	1	0	0	1	0	1	3	1	3	1.32622	1000	2448.73	2500	1000	2000	56.42	7032.78	380
0	52	2704	12	1	1	0	0	0	3	4	0	2	1.15199	130	500	1000	100	200	56.42	547.233	33.464
0	31	961	16	0	0	0	0	0	1	3	0	1	0.943497	800	0	4000	300	500	56.42	185.3	150
0	43	1849	16	1	0	0	1	0	3	5	1	2	1.15199	400	10000	1000	130	1000	56.42	91.3333	110.35
0	47	2209	19	1	1	0	0	1	1	4	0	2	1.15199	500	7000	1000	200	10000	56.42	6452	496.6
1	40	1600	19	1	0	2	0	0	5	5	0	1	0.943497	1000	7500	226.161	104.289	42.92	56.42	845.6	1.088
0	59	3481	16	1	1	0	1	0	1	3	0	1	0.943497	200	3000	600	150	15000	56.42	2928	50.5
1	43	1849	16	1	0	0	1	0	1	2	0	2	0.838135	300	0	500	100	250	56.42	7032.78	496.6
1	65	4225	12	1	1	2	0	0	2	5	0	1	0.943497	100	10000	2000	100	80	56.42	1648.76	44.05
1	64	4096	9	1	1	2	0	0	2	5	0	1	0.943497	16	4274.68	1500	18	0	56.42	1004.5	43
1	43	1849	12	0	1	0	0	0	1	3	0	1	0.265875	50	5675.06	0	100	100	56.42	4859.26	20
0	19	361	12	0	0	0	0	0	1	4	0	2	0.423179	150	2500	350	0	150	56.42	4	28.5
0	62	3844	6	1	1	1	0	0	2	3	0	0	0.943497	10	0	0	18	23.6769	56.42	284.856	18.6
1	33	1089	12	1	0	0	2	0	1	1	0	2	0.753958	100	2000	800	60	100	56.42	418	79.7
0	25	625	19	1	0	0	0	0	2	2	0	3	1.32622	1000	56000	3000	2000	1500	56.42	264.162	215.875
0	28	784	12	0	0	0	0	0	1	3	0	0	-0.637164	200	11193.2	44.3604	8.19278	22.4841	56.42	632.788	74.951
1	47	2209	16	1	1	0	0	0	1	5	0	0	0.943497	84.1163	2448.73	359.976	164.78	135.488	56.42	668.232	0
0	37	1369	9	1	0	0	0	0	1	3	1	2	1.11772	200	0	1000	1000	500	56.42	333	160
0	52	2704	16	1	0	0	0	0	1	5	0	1	0.943497	500	3000	1000	98	350	56.42	3717.5	224.8
1	76	5776	16	1	1	1	0	0	1	5	0	3	1.32622	60	1100	150	18	0	56.42	2208	42
0	29	841	16	1	1	0	1	0	1	3	0	3	1.32622	350	10000	2000	300	1500	56.42	3464	167.716
1	60	3600	16	1	1	0	1	0	1	5	1	1	-0.0154817	100	5000	0	0	100	56.42	7032.78	496.6
1	36	1296	16	1	0	0	0	0	1	2	0	1	0.943497	100	2448.73	140.942	100	400	56.42	961	137.5
0	75	5625	9	1	1	2	0	0	1	5	0	1	-0.149081	203.651	1000	500	73	0	56.42	6207.67	87.8
1	38	1444	16	1	0	0	0	0	2	5	0	2	0.838135	300	5000	1000	300	1000	56.42	391	142.5
1	41	1681	19	1	0	0	0	0	1	3	0	3	1.32622	100	10000	1000	300	500	56.42	3588.5	340.5
0	61	3721	12	1	1	2	0	0	1	5	0	0	-1.28229	66	7000	0	120	29.2552	56.42	1026	97.6
0	26	676	19	0	0	0	0	0	1	4	0	2	1.15199	50	800	500	400	200	56.42	251	80.2
1	38	1444	19	1	1	2	1	0	1	3	0	2	0.838135	800	5982.18	3000	500	3000	56.42	7032.78	496.6
1	79	6241	16	1	0	2	0	0	1	5	1	0	-1.28229	100	2000	0	100	500	56.42	7032.78	138
0	73	5329	12	1	1	2	0	0	1	5	0	3	1.32622	50	5000	44.6305	50	16	56.42	1899.3	101.001
0	59	3481	16	1	0	0	0	0	2	3	0	2	0.943497	150	1820.73	0	100	1666	56.42	901.982	172.6
0	55	3025	12	1	1	1	0	0	1	5	0	0	-0.884256	0	3000	0	0	1508	56.42	2202	23.867
0	26	676	16	0	0	0	0	0	1	3	1	1	0.943497	200	30000	2000	2000	2000	56.42	7032.78	180
1	29	841	19	0	1	0	0	0	1	3	1	3	1.32622	200	5000	1800	200	111.892	56.42	7032.78	496.6
1	35	1225	16	1	1	0	1	0	5	3	0	2	1.15199	300	10000	800	250	800	56.42	1176.4	109.4
1	81	6561	6	1	1	2	0	0	2	5	0	2	0.838135	20	13000	500	18	25	56.42	1140.15	48.05
1	56	3136	16	1	1	0	0	0	1	4	0	2	1.15199	100	0	400	75	200	56.42	3490	341.569
0	73	5329	12	1	1	2	0	0	1	5	0	0	-1.28229	50	10694	0	418	0	56.42	1360.67	72
1	28	784	12	0	0	1	0	0	5	3	0	1	0.248951	400	5528.52	2000	200	450	56.42	41.3803	18.888
0	66	4356	16	1	1	2	1	0	1	5	0	2	1.15199	100	1201.37	0	18	0	56.42	7032.78	122.291
1	83	6889	16	1	1	2	0	0	5	5	1	2	0.193012	150	200	3300	280	2500	56.42	397.73	496.6
0	62	3844	12	0	0	1	1	0	1	5	1	1	0.943497	474.339	1200	3000	214.626	919.027	56.42	5481.91	74.06
1	31	961	19	1	0	0	0	0	2	4	0	3	1.32622	400	10000	2484.66	100	800	56.42	1250.5	264
0	52	2704	9	1	1	0	0	0	1	5	0	0	-1.28229	20	1400	0	0	0	56.42	2002	42.3
0	56	3136	16	1	1	1	0	0	1	3	0	2	1.15199	150	0	800	100	1000	56.42	3170.02	297.6
0	76	5776	9	1	1	2	0	0	1	5	0	3	1.32622	84.7126	0	0	18	500	56.42	2337.02	165.9
0	79	6241	6	1	1	1	0	1	4	5	0	0	0.943497	200	1400	1000	18	0	56.42	2400.86	11.5
1	43	1849	16	1	0	1	0	1	3	3	0	3	1.32622	200	5000	750	200	1000	56.42	2206.69	126.333
1	81	6561	9	1	1	2	0	0	1	5	0	1	0.0187836	25	500	0	18	0	56.42	3901.1	49
0	35	1225	16	1	1	0	0	0	1	4	0	2	1.15199	70	4600	1000	300	450	56.42	7032.78	120.5
0	22	484	16	0	1	0	0	0	2	3	0	1	0.248951	100	0	500	300	550	56.42	2250.5	1.75
0	20	400	16	0	0	0	0	0	1	4	0	1	0.545465	50	0	1000	100	50	56.42	3.3	0.95
1	27	729	16	1	0	0	0	0	1	3	0	3	1.32622	500	2448.73	200	400	300	56.42	4412	395
1	75	5625	16	1	1	2	0	0	1	5	0	2	1.15199	50	1700	450	500	0	56.42	3241.47	96
1	28	784	16	0	0	0	0	0	1	4	0	1	0.943497	100	2884.72	2000	1000	750	56.42	75.1	17.632
0	63	3969	9	1	1	2	1	0	1	5	0	2	1.15199	200	3000	1000	200	205.344	56.42	2870.35	90.339
0	47	2209	12	1	0	0	0	0	3	5	0	0	-0.637164	150	0	100	50	200	56.42	1096.77	24
1	55	3025	12	1	1	0	0	0	1	5	0	2	1.15199	100	2000	0	160	300	56.42	2988	120
0	64	4096	16	1	0	2	0	0	3	3	0	3	1.32622	200	8000	500	200	2500	56.42	854.867	32.3333
0	27	729	16	0	0	0	0	0	1	3	0	3	1.32622	100	700	1000	100	0	56.42	28	240.55
0	29	841	16	0	0	0	0	0	1	3	0	3	1.32622	100	5000	1200	200	200	56.42	122	110
1	77	5929	6	1	0	2	1	0	1	5	0	0	-0.239132	117.144	2729.7	750	500	100	56.42	274.5	88.1
0	53	2809	12	1	1	1	0	0	2	3	0	2	1.15199	0	3000	1200	0	100	56.42	1003.6	36.6
0	35	1225	19	1	1	3	1	0	1	2	0	3	1.32622	390	8000	1000	390	500	56.42	3163	219.3
0	44	1936	16	1	0	0	0	0	3	3	0	2	1.15199	500	10000	1000	300	1500	56.42	1951.33	10.6667
0	49	2401	16	1	1	0	0	0	1	5	0	1	0.0187836	500	6000	2400	200	400	56.42	3003.5	152.538
1	34	1156	16	1	1	0	1	0	1	2	0	3	1.32622	300	2425.83	1000	300	1000	56.42	2199.38	92.6
1	34	1156	16	1	0	0	0	0	1	2	0	3	1.32622	500	4000	800	200	1000	56.42	1457	496.6
1	62	3844	9	1	1	2	1	0	1	4	1	2	1.15199	200	0	300	143	25	56.42	2617.05	112.984
1	50	2500	9	1	1	0	0	0	3	5	0	2	1.15199	300	12000	400	120	50	56.42	760.833	21
1	60	3600	16	1	1	0	0	0	1	3	0	1	0.943497	200	15702.7	0	70	100	56.42	4861.1	343.4
0	59	3481	12	1	1	0	0	0	1	5	0	1	0.943497	102.026	16841.4	4091.2	250	69.1943	56.42	2615	67.72
1	26	676	16	0	0	0	0	0	1	5	0	1	0.248951	100	9500	1500	300	300	56.42	804.258	164.668
0	28	784	19	1	0	0	0	0	2	3	0	3	1.32622	300	35000	1000	200	1000	56.42	1328.85	176.28
1	74	5476	16	1	1	2	0	0	1	4	0	1	0.943497	100	0	100	20	0	56.42	3898.05	113.6
1	24	576	12	0	0	0	0	0	2	3	1	1	0.943497	300	10000	3000	200	300	56.42	585	150.466
0	32	1024	16	0	0	0	0	0	1	2	0	3	1.32622	100	22000	800	300	400	56.42	1145	294.5
1	80	6400	9	1	1	2	1	0	1	5	0	0	0.943497	150	0	600	200	0	56.42	110.5	72.2
1	22	484	16	0	0	0	0	0	3	3	0	2	1.15199	300	5050	1000	200	550	56.42	661.366	15.3333
1	46	2116	9	1	0	1	0	0	1	5	0	0	0.943497	200	0	1000	1000	0	56.42	5090.1	100
1	46	2116	12	1	1	0	1	0	3	5	1	1	0.943497	400	1192.23	4500	93	350	56.42	1169.33	53.733
0	39	1521	9	1	0	0	1	0	4	3	1	3	1.32622	400	30000	750	100	50	56.42	165.854	52
1	50	2500	12	1	0	1	1	0	4	5	0	1	0.943497	200	1000	1000	80	200	56.42	746.525	16.75
0	27	729	16	1	0	0	0	0	2	3	1	1	0.943497	500	20000	500	1000	1000	56.42	7032.78	213
0	25	625	19	0	0	0	0	0	1	2	0	2	0.753958	200	1000	500	200	200	56.42	162	104
0	60	3600	9	0	0	0	0	0	2	5	0	1	0.0187836	45	0	1000	18	100	56.42	35	28.35
0	49	2401	12	1	1	0	0	0	1	5	0	0	-1.28229	55	0	200	200	50	56.42	1505	5
0	31	961	16	1	1	0	1	0	1	2	0	3	1.32622	320	5000	2000	250	2450	56.42	1934.4	496.6
1	63	3969	12	1	1	1	0	0	1	3	0	2	1.15199	200	10000	2550	100	500	56.42	2945.02	227.972
1	47	2209	12	1	1	0	1	0	3	3	0	0	0.455414	100	0	1000	200	650	56.42	849.152	32.0667
0	62	3844	9	0	1	1	0	0	1	5	0	2	0.943497	139	0	0	157	0	56.42	1012.01	55.835
0	65	4225	9	1	1	2	0	0	1	1	0	1	0.943497	200	800	500	100	100	56.42	3093.2	75.6
1	78	6084	12	1	1	1	0	0	1	5	0	1	0.545465	20	0	0	23	0	56.42	2425.55	54.4
1	71	5041	16	1	0	2	1	0	5	5	0	2	1.15199	2000	10000	2000	1000	3000	56.42	44.2	28
0	44	1936	16	1	1	0	0	0	3	4	1	2	1.15199	500	2000	2500	300	400	56.42	1223.35	98.229
0	38	1444	12	1	1	0	0	0	1	5	0	1	-0.149081	200	200	666.036	195.906	100	56.42	3035.74	73
0	53	2809	9	1	1	0	0	0	1	3	0	0	0.943497	325	4000	500	18	600	56.42	6003.7	45.48
0	68	4624	9	1	1	1	0	0	1	5	0	1	-0.149081	200	5000	500	125	0	56.42	2163.52	28.8
0	70	4900	9	1	1	1	0	0	1	4	0	1	0.943497	50	5000	500	35.3469	0	56.42	5553.8	42.5
0	47	2209	12	1	1	0	0	0	1	4	0	1	0.943497	163.569	0	1000	170.587	884.82	56.42	3027	61.9
0	22	484	16	0	0	0	0	0	1	2	0	1	0.943497	300	1000	2000	200	1500	56.42	403.168	61.323
0	23	529	19	0	0	0	0	0	3	5	0	1	0.943497	300	4318.03	2000	136.996	30	56.42	598.922	66.8027
1	46	2116	16	1	1	0	0	0	3	2	0	3	1.32622	300	13000	1000	2000	1000	56.42	1415.33	33.3667
0	80	6400	6	1	1	1	0	0	1	5	0	0	-1.28229	83.8977	600	0	0	0	56.42	3005.5	0.878
1	27	729	16	0	0	1	0	0	4	1	0	2	1.11772	160	0	300	103	50	56.42	11.3	37.85
0	58	3364	9	1	1	0	0	0	1	5	0	1	-0.379248	30	3500	0	158	16.9783	56.42	7032.78	100.196
0	73	5329	6	1	1	1	0	0	3	5	0	0	-1.28229	20	0	18.4778	18	0	56.42	1956.67	21.0267
0	55	3025	9	1	1	0	1	0	1	5	0	1	0.943497	172.091	7000	314.558	130.68	800	56.42	3575.05	68.27
0	31	961	12	1	0	0	1	0	5	4	0	1	0.248951	300	3500	70	100	30	56.42	160.21	41.58
0	55	3025	12	1	1	1	0	0	1	5	0	1	-0.149081	250	8500	0	18	450	56.42	2622.28	62
0	63	3969	16	1	1	2	0	0	1	5	0	3	1.32622	130	5000	0	60	0	56.42	3305.43	90.6
0	43	1849	12	1	1	0	0	0	1	5	0	1	0.943497	160	0	1600	18	3000	56.42	3310.45	114.36
1	29	841	19	1	0	0	0	0	2	3	0	3	1.32622	100	2600	700	100	200	56.42	34.1	83.7105
1	40	1600	16	1	0	0	0	0	2	1	1	3	1.32622	150	2500	0	60	0	56.42	55.1103	24.7705
1	62	3844	12	1	0	1	1	0	5	1	0	3	1.32622	255.354	1000	1500	157.541	72.5539	56.42	100.9	50.96
1	26	676	16	0	0	0	0	0	1	3	0	3	1.32622	200	25000	1200	200	300	56.42	27.7	110
0	31	961	12	1	1	0	0	0	2	5	0	1	0.943497	500	2000	500	0	1000	56.42	1188.69	0.5
1	33	1089	16	1	0	0	0	0	1	4	0	1	0.663907	288	1000	1500	280	300	56.42	208	238.5
1	65	4225	9	1	1	2	0	0	2	5	0	2	0.943497	133	5000	600	25	110	56.42	516.25	70.5125
0	37	1369	16	1	1	0	1	0	1	3	0	2	1.15199	300	3000	1000	160	300	56.42	3405	48.83
1	42	1764	16	1	1	0	0	0	3	3	0	3	1.32622	150	7670.89	1500	1500	100	56.42	847.018	2.66667
0	65	4225	9	1	1	2	0	0	3	5	0	0	-1.28229	0	600	0	168	0	56.42	1001.33	16
0	31	961	12	1	0	0	0	0	2	3	0	1	0.943497	100	1500	550	100	1000	56.42	2870	58
1	50	2500	9	1	1	0	0	0	4	5	0	0	0.943497	250	0	0	150	20	56.42	636.509	4.625
0	73	5329	12	1	1	2	0	0	2	5	0	2	0.423179	300	5000	500	30	0	56.42	1061	34.8
0	70	4900	0	1	1	2	0	0	1	5	0	0	-1.28229	30	3000	0	18	0	56.42	1159.77	54
0	30	900	16	1	1	0	1	0	1	5	0	3	1.32622	200	3000	2000	200	125	56.42	884.5	260.5
1	77	5929	9	1	1	2	0	0	2	5	0	0	-1.28229	50	15000	0	15	0	56.42	1412.83	45.8
0	47	2209	12	1	1	1	0	0	4	5	0	2	1.15199	350	600	1500	500	61.3582	56.42	4155.07	45.0388
1	44	1936	12	1	0	0	0	0	1	5	0	2	1.15199	200	3000	500	50	500	56.42	938	81.9
1	69	4761	12	1	0	2	0	0	2	5	0	1	0.943497	50	1000	625	50	13	56.42	203.125	0
1	29	841	12	1	0	0	1	0	1	4	0	1	0.943497	500	7500	1000	200	5000	56.42	79.7	57.001
0	40	1600	12	1	1	0	0	0	1	4	0	0	0.0573819	500	0	1000	500	1000	56.42	2136	120
0	60	3600	9	1	1	1	0	0	1	5	0	1	0.943497	200	0	0	166	3000	56.42	2461.52	65.6
1	47	2209	12	1	1	0	0	0	1	4	0	2	1.15199	100	2448.73	300	50	500	56.42	4280.13	150.236
0	52	2704	12	1	1	0	0	0	2	3	0	2	1.15199	170	1000	450	0	50	56.42	2352.6	43.675
0	33	1089	16	1	0	0	1	0	3	1	0	2	0.753958	100	0	500	100	51.325	56.42	1843.72	0.548
0	75	5625	6	1	1	2	0	0	1	5	0	0	-1.28229	250	200	41.9663	130	10	56.42	2430	44.9
1	68	4624	9	1	1	2	0	0	2	5	0	2	0.753958	60	4500	0	18	0	56.42	1537.8	25.8
0	29	841	16	0	0	0	0	0	1	4	0	2	0.753958	350	0	1000	255.105	690.024	56.42	68.9557	150
0	33	1089	19	1	0	0	1	1	3	3	0	1	0.545465	600	10000	2152.39	96.8899	738.172	56.42	580	78
0	49	2401	9	1	1	0	0	0	1	5	1	2	1.11772	55	1000	0	18	30	56.42	3433.8	80
1	28	784	12	1	0	0	1	0	4	3	0	1	0.545465	55	2000	89.5096	100	90.5003	56.42	150.5	44.075
1	49	2401	16	1	1	2	0	0	1	4	0	2	0.838135	50	1000	333	18	0	56.42	188	79.6
1	85	7225	12	1	1	1	0	0	1	4	0	1	0.943497	67.9865	500	149.508	36	0	56.42	1171.69	0.1
0	64	4096	6	1	1	2	0	0	1	5	0	2	0.753958	15	0	0	120	0	56.42	4.05	66
1	38	1444	16	1	0	0	1	0	3	1	1	1	0.943497	300	14414.5	2000	108	5000	56.42	755.519	128.333
1	34	1156	19	1	0	0	0	0	2	4	0	2	1.11772	500	5000	1500	1080	0	56.42	7.92642	50.45
0	63	3969	6	1	1	2	0	0	1	5	1	1	-0.149081	50	7000	1000	0	500	56.42	5147.55	70.9
0	32	1024	16	1	0	0	0	0	1	2	0	2	1.15199	500	13000	1500	110	1500	56.42	3314.6	496.6
1	64	4096	9	0	0	1	0	0	1	4	0	1	0.943497	200	5000	1000	50	400	56.42	1552.45	217.917
0	69	4761	12	1	1	2	2	0	1	5	0	2	0.753958	600	16000	500	100	2000	56.42	417	191.4
1	58	3364	9	1	1	0	1	0	1	4	1	1	0.265875	500	5000	2000	250	800	56.42	2004	224.231
0	21	441	16	0	1	2	0	0	4	2	0	3	1.32622	450	2500	500	100	100	56.42	942.19	33.8
1	57	3249	12	1	1	0	0	0	3	3	0	1	0.943497	300	2000	1000	200	500	56.42	364.433	24
0	55	3025	12	0	1	1	0	0	1	5	0	1	-0.149081	60	1500	200	18	50	56.42	96.335	42.45
0	61	3721	9	1	1	2	0	0	1	5	0	1	-0.149081	200	16326.1	0	0	20	56.42	17	110.996
1	19	361	12	0	1	0	0	0	4	3	0	2	1.15199	300	2500	2000	420	400	56.42	511.75	51.675
0	75	5625	6	1	1	2	0	1	1	5	1	1	0.265875	159	2000	0	180	1000	56.42	1012.1	86.4
0	56	3136	12	1	1	0	0	0	2	5	0	3	1.32622	25	400	100	18	0	56.42	36.5	54.05
0	57	3249	9	1	1	0	1	0	1	5	0	1	0.943497	600	3000	1500	300	1000	56.42	3545	160.5
0	65	4225	9	1	1	2	0	0	1	5	0	2	1.15199	150	10000	300	18	0	56.42	14.53	59.432
0	54	2916	12	1	1	0	0	0	1	2	0	1	0.943497	500	2000	1000	100	500	56.42	230	199.5
0	25	625	12	0	0	0	0	0	1	5	0	2	1.15199	200	10000	3500	200	500	56.42	84	35.537
0	71	5041	9	1	1	1	0	0	1	5	0	1	-0.149081	30	710	50	3.74051	48.9725	56.42	3790.59	36.2
0	44	1936	16	1	0	1	1	0	1	5	1	1	0.943497	220	0	1000	160	400	56.42	2532.85	17.9
0	41	1681	12	1	0	0	0	0	3	3	0	2	1.15199	50	500	10	50	50	56.42	17.5	9
0	42	1764	12	1	0	0	0	0	1	3	0	1	0.943497	200	2000	300	30	1500	56.42	2784.74	40.5
0	58	3364	9	1	1	1	1	0	1	5	0	2	1.15199	420	1500	1000	88	2000	56.42	2025.05	154.38
0	62	3844	9	1	1	2	0	0	1	5	0	2	1.15199	200	6000	550	200	150	56.42	1022.33	69.6
0	80	6400	6	1	1	2	0	0	2	5	0	2	0.193012	80	0	1800	18	0	56.42	1000.32	1.497
1	60	3600	9	1	1	0	0	0	4	3	0	0	-0.884256	50	500	500	44.5501	8	56.42	0.75	9
0	59	3481	12	1	1	1	0	0	1	5	0	2	1.15199	200	0	0	25	300	56.42	1020	67.2
1	36	1296	12	1	1	0	0	0	2	3	0	2	1.15199	70	0	300	120	30	56.42	766	31.25
1	46	2116	16	1	0	0	0	0	1	5	0	1	0.663907	200	6500	1000	100	500	56.42	2039.01	98.6
0	58	3364	9	1	1	0	0	0	1	5	0	0	-0.18971	25	0	0	40.8587	6.88093	56.42	2.5	34.619
1	39	1521	16	0	1	2	0	0	1	2	0	3	1.32622	150	7000	1000	2000	200	56.42	1071.5	496.6
0	66	4356	12	1	0	2	0	0	1	5	0	0	-0.637164	100	9428.13	300	100	0	56.42	5170.03	88
1	57	3249	16	1	1	0	1	0	1	5	0	1	0.248951	100	14000	1000	100	1500	56.42	7032.78	136.5
0	33	1089	16	1	0	0	2	0	4	4	0	2	0.753958	300	5000	1500	150	450	56.42	234.25	32
1	30	900	16	1	0	0	1	0	1	5	0	2	0.193012	500	3000	600	20	500	56.42	3501	248.108
1	26	676	12	0	0	0	0	0	1	4	0	2	1.15199	50	2050	200	100	300	56.42	83.5	20
0	26	676	16	1	0	0	0	0	1	2	0	2	1.15199	150	300	400	120	600	56.42	84.4	96.6
1	63	3969	9	1	1	2	1	0	3	5	0	2	1.15199	100	8000	0	68	100	56.42	671.333	27.5533
1	77	5929	9	1	1	2	0	0	1	5	0	0	-0.18971	140	35000	1000	18	120	56.42	2342.07	119.25
1	70	4900	6	1	1	1	0	0	1	5	0	0	0.943497	21	3000	91.8629	0	0	56.42	1509.97	36
1	57	3249	12	1	1	0	0	0	1	5	0	3	1.32622	300	5000	1000	300	1500	56.42	2290	282
1	63	3969	9	1	1	1	0	0	1	5	0	0	0.943497	69.3405	0	21.2889	83.6095	31.6654	56.42	866.5	2.176
1	52	2704	9	1	1	0	0	0	1	4	0	1	-0.149081	100	3500	500	150	0	56.42	313.2	107.2
0	29	841	12	1	1	0	1	0	1	5	0	2	1.15199	350	600	1000	200	110	56.42	182.55	82.173
0	44	1936	9	1	0	0	0	0	1	5	0	2	1.15199	100	200	300	50	10	56.42	570.8	84.27
1	65	4225	16	1	1	2	0	0	1	1	0	1	0.943497	100	3000	1000	80	80	56.42	2156.5	224
1	69	4761	12	1	1	2	0	0	5	5	0	1	0.943497	700	6000	0	170	0	56.42	1042.02	32.64
1	65	4225	16	1	0	2	0	0	1	5	0	1	-0.149081	200	3000	2.83347	18	7.34216	56.42	4567.43	5
1	57	3249	12	0	1	0	0	0	1	4	0	2	1.15199	20	1200	45.8937	18	20	56.42	3103	0
1	48	2304	12	1	1	0	0	0	3	5	0	2	0.753958	30	2300	1000	300	20	56.42	157	14.3333
0	51	2601	16	1	1	0	0	1	1	5	0	1	0.943497	300	3000	1000	300	1000	56.42	3662	15.5
0	75	5625	6	1	1	2	0	0	2	5	0	1	0.943497	80	1500	0	18	0	56.42	1625.71	65.5
0	69	4761	16	1	1	2	0	0	1	4	0	1	0.943497	350	0	1500	250	0	56.42	6731.54	149
1	42	1764	9	1	1	0	1	0	1	5	0	1	-0.149081	150	1000	124.28	100	30	56.42	3614.6	1
1	58	3364	16	1	1	0	0	0	1	4	0	1	0.248951	300	4521.68	0	120	400	56.42	3020.35	116.922
1	72	5184	9	1	1	2	0	0	1	5	0	1	-0.149081	100	5000	400	18	0	56.42	4103.5	107.284
0	50	2500	16	1	1	0	0	0	1	5	0	1	0.943497	350	1000	3000	150	150	56.42	2100.35	61
0	35	1225	16	1	1	0	1	0	1	3	0	2	1.15199	300	200	500	100	400	56.42	3145.05	60
1	76	5776	9	1	1	2	1	0	5	5	0	1	0.943497	100	3000	1000	79.7739	200	56.42	613.22	30.174
1	66	4356	16	1	1	2	0	0	1	3	0	2	0.943497	100	20000	0	200	100	56.42	5031.5	72
1	72	5184	12	1	1	1	1	0	4	5	0	1	0.943497	40	0	0	33	500	56.42	801.25	13
0	57	3249	9	1	1	1	0	0	3	5	0	0	0.943497	20	400	0	200	0	56.42	51.75	33.3077
0	57	3249	9	1	1	0	0	0	1	5	0	0	0.943497	50	0	0	200	0	56.42	3622.98	24
0	66	4356	16	1	1	2	0	0	2	5	0	2	1.15199	300	10000	500	100	0	56.42	1611.53	42
0	38	1444	16	0	1	0	0	0	1	5	0	2	1.15199	100	0	500	80	100	56.42	4125	2.4
1	58	3364	9	1	1	0	1	0	4	5	0	1	0.248951	150	100	400	150	100	56.42	517.513	18.6
0	34	1156	16	1	1	0	1	0	3	4	0	3	1.32622	200	25000	1000	1000	2000	56.42	1377.4	75
0	78	6084	16	1	1	2	0	0	1	5	0	1	0.248951	100	2000	1000	100	0	56.42	3105	112
0	58	3364	16	1	1	1	0	0	1	4	0	2	1.15199	70	2000	159.321	151.102	50	56.42	3500.2	167.4
0	63	3969	16	1	0	2	1	0	4	5	0	2	1.15199	100	3000	0	70	150	56.42	651	35.25
0	67	4489	9	1	1	1	0	0	3	5	0	2	1.15199	500	0	1000	218	1000	56.42	1863.35	77.8667
0	63	3969	9	1	1	2	0	0	2	5	0	2	1.15199	50	2000	0	43.4684	50	56.42	1618.5	45.6
0	76	5776	12	1	1	2	1	0	1	5	0	0	-1.28229	50	0	0	50	0	56.42	3014.3	60
1	75	5625	9	1	1	2	1	0	1	5	0	2	1.15199	30	100	0	0	0	56.42	2201.6	43.3
0	68	4624	12	1	1	2	0	0	2	4	0	2	0.753958	200	5000	600	18	0	56.42	2137.5	64.4
0	55	3025	9	1	1	0	0	0	1	4	0	1	0.943497	200	100	500	29	0	56.42	4020.3	32
0	62	3844	9	1	1	2	0	0	3	5	0	0	0.943497	0	0	300	18	50	56.42	1238.33	49
0	55	3025	16	1	1	0	0	0	1	2	0	2	0.753958	400	20500	1000	200	2400	56.42	7032.78	303.2
1	60	3600	12	1	1	0	0	0	1	3	0	3	1.32622	150	2000	200	160	100	56.42	2932.1	44.2
1	77	5929	16	1	1	1	0	0	1	5	0	3	1.32622	38	3000	1000	74.5122	0	56.42	7032.78	204.775
1	51	2601	9	1	1	0	0	0	3	4	0	1	-0.149081	100	500	0	150	5	56.42	668.799	6.65333
0	63	3969	12	1	1	2	0	0	1	5	0	1	0.943497	200	0	0	2000	0	56.42	3821.6	107.626
1	67	4489	9	1	1	2	0	0	1	5	0	1	0.943497	100	4000	1000	200	0	56.42	4067	48
0	61	3721	9	1	1	2	1	0	5	5	0	2	1.15199	20	1000	0	18	0	56.42	800.31	5.52
0	67	4489	12	1	1	2	0	0	2	5	0	2	1.15199	200	3000	0	120	0	56.42	2337.5	66
0	66	4356	16	1	1	2	0	0	3	4	0	1	-0.149081	0	3500	0	150	0	56.42	680.119	16.5333
0	71	5041	9	1	1	2	0	0	1	5	0	2	1.15199	20	1200	0	20	0	56.42	3133	109
0	61	3721	9	1	1	2	1	0	5	5	1	1	0.943497	300	4000	2000	400	100	56.42	762.01	20.9
0	53	2809	16	1	1	0	0	0	3	5	0	2	1.11772	200	1000	1000	200	200	56.42	11.6833	21.3667
0	44	1936	16	1	1	0	0	0	1	2	0	3	1.32622	600	0	1000	80	1000	56.42	4181	102
0	51	2601	9	1	1	0	0	0	3	5	0	1	0.943497	100	0	0	0	300	56.42	1306.03	32.8
0	74	5476	12	1	1	1	0	0	1	5	0	0	-0.637164	150	12000	500	18	0	56.42	4016	52
0	40	1600	12	1	1	1	0	0	4	5	0	1	0.943497	300	3000	1000	100	200	56.42	1043	28
0	65	4225	9	1	1	2	1	0	5	5	0	1	0.943497	120	200	39.3195	18	3000	56.42	422.9	21.9
0	60	3600	12	1	1	0	0	0	2	5	0	1	0.943497	300	1000	1000	200	1150	56.42	1771.26	18.036
0	63	3969	9	1	1	1	0	0	1	3	0	1	0.943497	300	2000	3000	18	50.879	56.42	3865	166.5
0	58	3364	9	1	1	0	0	0	4	5	0	3	1.32622	500	250	0	2016	250	56.42	797.513	37.7795
0	54	2916	12	1	1	0	0	0	1	2	1	1	0.943497	500	6000	1500	300	2000	56.42	3793.6	327.6
0	74	5476	12	1	1	1	0	0	1	2	0	1	0.943497	300	15000	300	100	0	56.42	5197	109
0	46	2116	16	1	1	0	0	0	1	4	0	3	1.32622	100	1000	500	42	200	56.42	71.956	201
0	73	5329	16	1	1	1	1	0	1	5	0	0	0.943497	0	1000	300	200	0	56.42	3072.02	54
0	50	2500	16	1	1	0	0	0	1	3	0	2	1.11772	200	20000	1000	400	500	56.42	4143.7	242
1	69	4761	12	1	1	2	0	0	1	5	0	0	-0.637164	200	600	450	1500	300	56.42	3234	170
0	67	4489	12	1	1	1	1	0	1	2	0	1	-0.149081	200	4000	750	200	20	56.42	3288.72	51
0	43	1849	16	1	0	0	0	0	1	3	0	3	1.32622	300	5000	500	250	1500	56.42	2348.09	30.887
1	85	7225	12	1	1	2	0	0	2	5	0	0	0.943497	150	4500	1000	60	0	56.42	2009.07	496.6
1	27	729	16	1	1	0	0	0	2	1	0	1	0.663907	200	10000	500	100	200	56.42	1434	83.8345
1	27	729	16	1	0	0	0	0	2	2	0	2	1.15199	300	23000	5000	200	500	56.42	2195.4	69.95
0	31	961	19	1	1	0	1	0	1	3	0	2	1.15199	300	30000	1000	500	200	56.42	974.5	20
0	49	2401	16	0	1	0	0	1	2	5	0	2	0.753958	100	2500	750	50	150	56.42	1064.47	58.5
1	62	3844	9	1	1	2	0	0	1	1	0	1	0.943497	30	10000	0	33	30	56.42	2582.3	73.904
1	52	2704	19	1	1	0	0	0	1	4	0	3	1.32622	200	5000	1000	200	500	56.42	2231.31	425
1	70	4900	9	1	1	2	0	0	1	5	0	2	0.943497	100	2000	500	150	100	56.42	3184.5	143.2
0	80	6400	16	1	1	2	0	0	1	5	0	1	0.943497	65.8519	2200	1000	12	0	56.42	3020	109.27
1	19	361	6	1	1	0	2	0	1	5	0	0	-1.28229	120	0	0	71.7657	20	56.42	4	0
1	75	5625	16	1	1	2	0	0	2	5	0	1	0.943497	150	30000	550	50	8.26517	56.42	2152.75	64.2
0	74	5476	12	1	1	2	0	0	1	5	0	1	-0.0154817	200	5000	500	200	50	56.42	2780.74	135
1	30	900	19	1	0	1	1	0	5	2	0	2	1.15199	150	4000	0	50	0	56.42	172.2	60.6
1	35	1225	16	1	0	0	0	0	2	5	0	1	0.663907	200	2000	2500	200	1000	56.42	805.45	62.5
0	47	2209	16	1	1	0	0	0	1	3	0	2	1.15199	180	1000	1400	50	1650	56.42	2237.05	201.5
1	26	676	19	0	0	0	0	0	1	1	0	3	1.32622	600	4553.44	800	500	300	56.42	147.5	186.65
0	28	784	16	1	0	0	0	0	2	3	1	1	-0.149081	800	34000	6500	2500	2000	56.42	6200.12	112.5
1	31	961	19	1	0	0	0	0	1	4	0	3	1.32622	300	5000	2000	500	1500	56.42	4021.92	290
1	37	1369	19	1	1	0	1	0	1	3	0	3	1.32622	300	5000	500	150	1000	56.42	3020	150
1	61	3721	16	1	0	1	0	0	2	5	0	1	0.0187836	200	20000	1000	600	2000	56.42	1195.16	60
1	22	484	16	0	1	0	1	0	4	5	1	1	0.943497	1000	10000	1500	3000	312.153	56.42	3490.57	251.5
0	76	5776	12	1	1	1	0	0	1	5	0	0	0.943497	30	6000	200	18	0	56.42	3045	44.9
1	53	2809	16	1	1	0	0	0	3	1	0	2	1.15199	300	500	800	200	300	56.42	764.757	24.3333
1	67	4489	16	1	1	2	0	0	1	5	0	0	0.943497	75	10956.9	600	200	75	56.42	6308.5	162.3
0	80	6400	16	1	1	2	0	0	1	4	0	3	1.32622	250	4500	550	50	100	56.42	816.891	120
0	80	6400	16	1	1	2	0	0	1	2	0	2	1.15199	400	1000	1000	150	0	56.42	3337.64	122
0	31	961	19	1	1	0	1	0	3	5	0	3	1.32622	200	3000	1750	120	60	56.42	906.667	27
0	53	2809	9	1	0	0	1	0	4	5	0	0	-1.28229	600	23000	1000	300	2000	56.42	705.239	21.0188
0	43	1849	16	1	0	0	1	0	1	3	0	2	1.15199	340	2000	2000	300	200	56.42	2084.12	341.5
0	46	2116	16	1	1	0	0	0	3	3	1	2	1.15199	300	0	0	100	1000	56.42	769.833	26.6667
1	30	900	19	1	0	0	0	0	1	2	0	3	1.32622	100	0	300	250	200	56.42	4000	496.6
0	28	784	9	1	0	0	1	0	3	5	0	0	-0.18971	150	500	2000	100	550	56.42	9.51667	51.901
0	70	4900	9	1	1	2	0	0	1	5	0	1	0.248951	100	1500	600	130	50	56.42	3010.64	47.5
1	32	1024	19	1	1	0	1	0	1	3	1	1	0.943497	500	2000	1000	1000	1000	56.42	4410	205
1	78	6084	16	1	1	2	0	0	1	5	0	3	1.32622	250	12000	500	200	100	56.42	3096	126.6
0	74	5476	16	1	1	1	0	0	1	5	0	2	1.11772	81.9079	0	4000	112.423	0	56.42	2197.75	56.618
1	34	1156	16	1	1	0	0	0	1	4	0	1	0.943497	150	7500	1000	150	1400	56.42	1042.6	212.694
1	23	529	16	0	0	0	0	0	1	3	0	3	1.32622	70	2448.73	200	15	35	56.42	15.7	11.216
1	62	3844	9	1	1	2	0	0	1	3	0	2	1.15199	60	3000	500	63	23.0945	56.42	355.3	73.4
0	74	5476	16	1	1	1	0	0	1	3	0	1	0.545465	400	0	300	12.8232	0	56.42	1517	47.7
1	32	1024	19	1	1	0	1	0	1	4	0	2	1.15199	100	9000	3000	300	1500	56.42	941.59	313
1	69	4761	16	1	1	2	1	0	1	2	0	3	1.32622	100	6000	500	50	0	56.42	4756	134
0	28	784	16	1	0	0	0	0	1	3	1	3	1.32622	300	800	2000	1000	99.6421	56.42	7032.78	0
0	59	3481	16	1	1	0	0	0	1	3	1	1	0.545465	800	50000	2500	1000	2000	56.42	7032.78	40.8
1	56	3136	12	1	1	0	0	0	3	3	0	2	1.15199	50	0	0	18	0	56.42	1140.02	29.3333
1	29	841	16	0	0	0	0	0	1	3	0	1	0.943497	100	0	1200	300	108	56.42	60	36.3
1	59	3481	12	1	1	1	0	0	3	4	0	2	1.15199	300	600	0	15	0	56.42	3436.6	42.5333
0	54	2916	12	1	1	0	0	0	1	4	0	1	0.943497	50	0	0	0	300	56.42	14.33	33.5
0	48	2304	12	1	1	0	0	0	1	3	0	1	0.943497	90	2500	1000	100	0	56.42	4108.5	122
0	34	1156	16	1	0	0	2	0	1	4	1	2	1.15199	1000	15000	500	400	3000	56.42	7032.78	325
0	79	6241	12	1	0	2	0	0	1	5	0	0	0.455414	50	0	0	30	0	56.42	7032.78	109.6
1	77	5929	16	1	1	2	0	0	2	4	0	2	0.753958	100	1000	0	18	0	56.42	3841.71	37
1	29	841	19	1	0	0	0	0	1	3	0	1	0.943497	300	0	1000	280	100	56.42	3880	44
1	56	3136	12	1	1	0	0	0	3	5	0	1	0.248951	300	0	1500	0	1000	56.42	1696.68	36
1	81	6561	16	1	1	2	0	0	1	5	0	3	1.32622	50	1000	2000	200	500	56.42	309.51	65.2
1	51	2601	19	1	1	0	0	0	1	3	0	1	0.248951	300	8621.57	116.24	1000	1000	56.42	7032.78	33.536
0	85	7225	16	1	1	1	0	0	1	5	0	3	1.32622	50	9000	0	0	0	56.42	2409	99
1	56	3136	16	1	1	0	0	0	1	4	0	1	-0.149081	500	2500	2000	2000	1000	56.42	7032.78	496.6
0	55	3025	16	1	0	0	0	0	1	4	0	1	0.943497	150	9959.9	0	0	1000	56.42	7032.78	137.187
0	58	3364	12	1	1	1	0	0	1	5	0	1	0.943497	45	500	350	18	100	56.42	5238.75	30.1
0	53	2809	16	1	1	0	0	0	1	3	0	1	0.943497	150	0	850	700	150	56.42	5720	194
0	72	5184	16	1	0	1	0	0	4	4	0	1	0.629642	0	0	0	50	500	56.42	2685.38	496.6
0	51	2601	16	1	1	1	0	0	2	2	0	3	1.32622	100	2000	200	80	100	56.42	4692	55
0	28	784	16	1	1	0	2	0	4	2	0	2	0.753958	80	6000	1000	200	200	56.42	2145.07	1
0	57	3249	12	1	1	0	0	0	1	5	0	1	-0.149081	33	12000	10000	50	2400	56.42	7032.78	252.6
0	73	5329	9	1	1	1	0	0	2	5	0	2	1.15199	100	0	0	150	150.876	56.42	1527	44.154
0	43	1849	19	1	1	1	0	0	5	4	0	1	0.943497	100	2000	1000	200	1000	56.42	1144	21.6
0	29	841	16	1	1	0	0	0	2	4	0	2	1.11772	100	6409.89	2500	3500	200	56.42	3260.55	125.01
0	59	3481	9	1	1	0	0	0	2	5	0	1	0.943497	150	3000	2100	250	20	56.42	3238.75	29.15
0	47	2209	12	1	1	0	0	0	1	1	1	1	0.943497	300	0	1000	80	800	56.42	7032.78	100
0	58	3364	16	1	0	0	0	0	3	5	0	1	0.0187836	300	2000	0	0	0	56.42	2343.96	97.3333
0	44	1936	19	1	1	0	1	0	3	5	0	1	0.943497	400	0	1000	500	500	56.42	2071.17	84.6233
0	49	2401	16	1	1	0	0	0	1	2	0	3	1.32622	100	3000	1000	300	8000	56.42	7032.78	253
0	59	3481	12	1	1	1	0	0	1	3	0	1	0.943497	100	1200	700	150	50	56.42	6252.5	92.4
0	37	1369	6	1	0	0	0	0	5	4	1	2	1.15199	400	1839.19	3000	200	1000	56.42	2712.22	34
0	27	729	16	1	1	0	1	0	3	4	0	1	0.943497	300	1993.96	500	200	500	56.42	1573.37	71.2087
1	78	6084	16	1	1	2	0	0	1	5	0	2	1.15199	0	20000	0	100	0	56.42	7032.78	169.6
0	57	3249	9	1	1	1	0	0	3	5	0	0	-1.28229	110	1500	0	100	50	56.42	1666.67	24.0223
0	57	3249	12	1	1	0	0	0	3	3	0	3	1.32622	200	0	0	30	400	56.42	2500.33	27.6667
0	79	6241	6	1	1	2	0	0	1	5	0	0	-0.884256	60	10000	1500	38	0	56.42	7032.78	0
1	51	2601	16	1	1	0	0	0	3	3	0	3	1.32622	200	0	500	200	180	56.42	4752.67	41.6667
1	45	2025	19	1	1	0	0	0	1	3	0	3	1.32622	100	1000	100	50	800	56.42	4772.5	300
1	52	2704	16	1	1	0	0	0	2	3	0	3	1.32622	600	2448.73	1000	5000	200	56.42	5600.5	190
1	55	3025	16	1	1	0	0	0	3	3	0	3	1.32622	350	0	1500	150	1500	56.42	2078.33	76.6667
0	60	3600	16	1	1	1	0	0	1	4	0	1	0.943497	200	5000	500	100	3000	56.42	1897.76	60.5
0	40	1600	16	1	1	0	2	0	4	2	1	3	1.32622	650	0	2000	500	5000	56.42	3027.02	206.625
1	62	3844	9	1	1	2	0	0	3	5	0	3	1.32622	500	3000	1250	200	600	56.42	1236.8	31.1667
1	59	3481	12	0	1	0	0	0	1	3	0	0	0.943497	40	0	1000	500	100	56.42	5448	54.5
0	49	2401	9	1	0	1	0	0	3	5	0	2	1.15199	50	1000	0	150	200	56.42	1093.02	2
1	76	5776	16	1	1	1	0	0	2	5	0	2	0.753958	38	1000	200	18	0	56.42	2008.5	51.6
1	69	4761	16	1	1	2	1	0	1	5	0	1	0.248951	150	0	200.105	187.297	0	56.42	7032.78	291.8
0	57	3249	16	1	1	0	0	0	2	3	0	0	0.455414	500	3000	1000	500	200	56.42	1660.25	70.4
0	76	5776	16	1	1	2	0	0	1	5	0	1	0.943497	0	7500	1500	1000	0	56.42	3960.6	124.2
1	64	4096	16	1	1	2	0	0	3	3	0	3	1.32622	100	3000	300	130	100	56.42	2243.64	118
1	74	5476	16	1	1	2	0	0	1	5	0	2	1.11772	100	25000	1000	150	0	56.42	7032.78	326
0	72	5184	16	1	0	2	0	0	2	5	0	1	0.248951	140	3000	500	200	0	56.42	1486.76	60.6
1	79	6241	16	1	1	1	0	0	1	2	0	3	1.32622	60	0	500	100	1000	56.42	6005.17	308.8
1	76	5776	16	1	1	2	0	0	1	5	0	2	1.15199	35	4000	0	18	0	56.42	5031.5	134
0	60	3600	16	1	1	1	0	0	1	4	0	1	0.943497	300	14000	1000	1000	150	56.42	6318.52	336.7
1	84	7056	16	1	1	2	0	0	1	5	0	3	1.32622	50	6300	550	45	0	56.42	4398.01	156.3
1	85	7225	16	1	1	2	0	0	1	4	0	0	0.943497	250	9500	0	30	0	56.42	6566.5	132
0	59	3481	9	1	1	0	0	0	3	3	0	1	0.943497	200	1320.71	1000	120	200	56.42	1859.34	38.9333
1	32	1024	16	1	1	1	0	0	1	2	0	3	1.32622	150	2000	400	100	1000	56.42	3116.1	145.7
0	65	4225	9	1	1	2	2	0	1	5	0	2	1.15199	75	4500	350	40	15	56.42	5137.3	90
0	45	2025	16	0	1	2	0	0	3	4	0	3	1.32622	100	4500	200	100	0	56.42	61.8333	57.7
1	62	3844	16	1	0	2	0	0	1	5	0	2	1.15199	20	800	200	0	150	56.42	238	73.5
0	73	5329	9	1	1	2	0	0	1	5	0	2	0.423179	20	3500	0	18	0	56.42	3304.1	138.6
0	80	6400	9	1	1	1	0	0	2	5	0	1	0.663907	100	2000	250	120	0	56.42	2012.53	24
0	61	3721	9	1	1	2	0	0	1	5	0	1	0.943497	1500	5000	2000	1300	200	56.42	4012.05	100.784
1	66	4356	16	1	1	2	0	0	1	3	0	1	0.943497	200	23000	300	100	50	56.42	6045	167
1	74	5476	9	1	0	2	0	0	1	3	0	0	0.943497	30	0	20.7318	18	300	56.42	165	60
0	81	6561	9	1	0	2	1	0	4	4	0	2	0.943497	200	0	500	150	0	56.42	502.375	18
0	32	1024	19	1	1	0	1	0	4	5	0	1	0.545465	400	10000	500	200	1000	56.42	260.5	102
0	78	6084	12	1	1	2	0	0	1	5	0	2	1.15199	100	0	100	50	0	56.42	7032.78	171.3
1	34	1156	19	1	1	2	1	0	1	2	0	3	1.32622	200	28000	700	200	500	56.42	698.2	185.895
1	61	3721	9	1	1	2	0	0	1	5	0	1	0.943497	35	3500	0	40	100	56.42	4616.55	89.8
1	76	5776	16	0	1	1	0	0	1	5	0	2	0.193012	30	0	0	30	0	56.42	2042.9	5
0	35	1225	19	1	1	0	1	0	3	1	0	3	1.32622	800	5000	1200	200	3000	56.42	1001.93	61.42
0	34	1156	19	1	1	0	1	0	3	3	0	3	1.32622	200	0	1000	100	200	56.42	250	70
0	62	3844	16	1	1	3	1	0	1	1	0	2	1.15199	200	0	1000	150	1000	56.42	7032.78	176.2
1	25	625	19	0	1	0	0	0	2	2	0	2	1.15199	200	10000	1000	83	50	56.42	114.525	33
1	26	676	16	0	0	0	0	0	1	1	0	2	1.11772	100	1000	500	100	100	56.42	1170	27.987
0	59	3481	16	1	1	1	0	0	1	5	0	1	0.943497	130	0	1500	500	300	56.42	3812.3	183.447
0	47	2209	16	1	1	0	0	0	3	4	0	2	1.15199	200	30000	600	250	1000	56.42	2168.17	207.333
0	55	3025	19	1	1	0	0	0	3	4	0	3	1.32622	400	0	1000	100	100	56.42	1262.33	66.7667
1	81	6561	9	1	1	2	0	0	1	5	0	1	0.943497	25	0	400	68	0	56.42	3230.81	171.12
1	29	841	19	0	1	0	0	0	3	3	0	2	1.11772	500	2000	5000	500	2000	56.42	4840	110
0	50	2500	9	1	0	0	0	0	3	5	0	2	1.15199	100	0	0	36.9472	100	56.42	729.684	16.9523
1	30	900	16	1	0	0	0	0	1	2	0	3	1.32622	450	0	450	75	50	56.42	-21.5	230.9
0	33	1089	16	1	1	2	0	0	1	5	0	1	0.943497	150	3000	1000	142	300	56.42	2515.78	121.684
1	45	2025	19	1	1	0	0	0	3	2	0	3	1.32622	100	2000	1000	100	600	56.42	4012	100
0	78	6084	16	1	1	2	0	0	1	5	0	0	0.943497	100	0	0	100	0	56.42	5115	137
0	51	2601	16	1	1	0	0	0	2	3	0	1	0.545465	200	2000	500	50	1000	56.42	2007	120
0	27	729	19	0	0	0	0	0	1	4	0	1	0.943497	60	0	200	150	600	56.42	39.45	31.36
0	73	5329	16	1	0	2	0	0	2	4	0	1	0.943497	50	10000	0	20	0	56.42	3065.5	77.612
0	55	3025	16	0	1	0	0	0	2	4	0	2	1.15199	100	0	200	100	100	56.42	1557.75	50
0	78	6084	16	1	1	2	0	0	3	5	0	2	1.15199	25	10000	700	125	0	56.42	1015.17	71.3333
1	82	6724	16	1	1	2	0	0	1	4	0	1	0.943497	150	4000	2000	208	1250	56.42	4980.1	160.5
1	76	5776	16	1	1	2	0	0	1	5	0	1	0.943497	50	1050	900	350	0	56.42	6296.52	67.6
1	44	1936	9	1	0	0	0	0	3	1	0	2	1.11772	250	8000	1000	0	100	56.42	58.3667	0.3
0	30	900	19	1	1	0	1	0	3	4	0	2	1.15199	100	1000	1500	1500	5000	56.42	85.4	107.997
0	27	729	16	0	1	0	0	0	2	2	0	2	1.15199	200	0	1500	500	200	56.42	69.35	126.75
0	37	1369	19	1	1	0	1	0	3	3	0	1	0.629642	200	2000	2000	200	1000	56.42	981.667	136.833
0	59	3481	12	1	0	0	1	0	5	4	0	2	1.15199	1000	700	178.458	228.927	100	56.42	78.4507	26.5236
0	34	1156	16	1	1	1	1	0	4	3	0	1	0.248951	500	30000	650	300	2000	56.42	418.75	61.7175
1	38	1444	19	1	1	0	1	0	3	2	0	3	1.32622	500	60000	4000	200	1500	56.42	2910.02	441.263
1	34	1156	19	1	1	0	1	0	3	3	0	2	1.15199	200	4000	1000	12	1000	56.42	77.8333	51.3333
1	66	4356	16	1	1	2	0	0	1	4	0	2	1.15199	200	5000	1500	200	1000	56.42	210	120
0	41	1681	16	1	0	0	0	0	3	3	0	2	1.11772	600	5000	500	500	4000	56.42	1105.83	108
0	21	441	12	1	0	0	1	0	1	3	0	1	0.943497	200	500	500	50	50	56.42	753.396	63
1	61	3721	9	1	0	1	1	0	1	5	0	1	0.943497	352.027	1000	300	575.207	100	56.42	2811	269
0	51	2601	12	0	0	0	0	0	1	4	0	2	1.15199	70	0	300	0	40	56.42	0.4	21.6
0	25	625	19	0	0	0	0	0	1	3	0	1	0.943497	100	0	1402.43	197.848	22.9353	56.42	58.4869	130
0	54	2916	12	0	1	0	0	0	1	5	0	1	0.943497	200	0	0	30	150	56.42	-21.5	56.87
0	42	1764	16	1	0	1	0	0	1	4	0	1	0.943497	50	15000	300	70	150	56.42	4797.2	234.67
0	73	5329	12	1	1	2	0	0	2	2	0	0	0.455414	200	5000	1000	100	200	56.42	2313.01	26.75
0	33	1089	19	1	0	0	0	0	1	3	0	1	0.943497	200	1000	2000	200	2000	56.42	7032.78	430
1	27	729	12	0	1	0	0	0	1	1	1	2	1.15199	400	20000	2000	182.637	4000	56.42	5509.16	3.027
0	61	3721	16	1	1	2	0	0	1	4	0	2	1.15199	200	4000	500	300	1500	56.42	2476.05	0
0	63	3969	9	1	0	2	0	0	1	5	0	1	-0.149081	157	400	300	205	100	56.42	18.6	43.2
1	29	841	16	0	0	0	0	0	1	2	1	1	0.943497	50	1000	500	100	200	56.42	198.95	35.751
1	33	1089	16	1	0	0	1	1	1	2	0	2	1.15199	220	35000	1000	100	300	56.42	7032.78	496.6
0	62	3844	9	1	0	2	0	0	1	4	0	1	0.943497	150	30000	62.3231	200	6000	56.42	7032.78	112
0	66	4356	12	1	1	2	0	0	2	4	0	1	0.663907	0	5000	1000	356	200	56.42	3258.68	57
0	36	1296	16	1	0	0	1	0	1	5	0	2	0.753958	200	5000	100.187	200	500	56.42	2312	5
1	33	1089	19	0	1	0	0	0	1	4	0	3	1.32622	200	6000	350	50	500	56.42	455	197
0	75	5625	19	1	1	1	0	0	1	5	0	3	1.32622	150	5000	300	18	0	56.42	4214.5	85.6
0	55	3025	16	1	1	0	0	0	1	4	0	3	1.32622	300	3000	0	300	1000	56.42	6774.05	210
0	33	1089	9	1	0	0	1	0	3	5	0	2	1.11772	200	0	13.2945	0	6.26948	56.42	0.0666667	26.1213
1	31	961	16	1	0	0	1	0	1	3	0	2	1.15199	300	2000	1500	150	200	56.42	130	100.6
1	39	1521	19	1	1	1	1	0	1	3	0	3	1.32622	200	3000	800	200	500	56.42	3400.1	412.31
0	73	5329	12	1	1	2	0	0	2	5	0	2	1.15199	160	15000	550	109.812	25	56.42	1214.55	75.503
0	60	3600	12	1	1	1	1	0	1	4	0	1	0.663907	100	1100	500	150	50	56.42	2675.1	75
0	30	900	9	1	0	0	1	0	1	4	0	1	0.248951	200	3000	1000	0	50	56.42	124.8	54
1	46	2116	16	1	1	1	1	0	4	5	0	1	-0.149081	200	2448.73	2000	120	1000	56.42	723.625	44.25
0	35	1225	16	1	0	0	0	0	2	3	0	3	1.32622	300	2000	1000	150	200	56.42	106.025	0.6
0	52	2704	12	1	1	0	0	1	1	3	0	1	0.943497	450	3000	541.326	350	700	56.42	3120.04	116
1	39	1521	12	1	1	0	0	0	1	4	0	2	1.11772	1000	6000	41.1782	200	1000	56.42	2970.61	213
1	30	900	19	0	1	0	0	0	1	2	0	3	1.32622	108	0	0	100	50	56.42	281.175	0
0	75	5625	12	1	1	2	0	0	2	5	0	1	0.0187836	186.259	500	6.41112	158	0	56.42	1279.29	49.5
0	45	2025	16	1	0	0	0	0	3	3	0	2	1.15199	200	2000	6314.08	50	100	56.42	2230.35	241.367
1	31	961	19	0	1	0	0	0	1	3	0	3	1.32622	150	12000	1200	300	2000	56.42	3298	23.431
1	41	1681	16	1	0	2	1	0	1	2	0	2	1.15199	600	1000	0	200	500	56.42	5470	235
0	45	2025	19	1	1	0	0	0	3	3	0	3	1.32622	300	10000	200	100	2800	56.42	2733.33	165
1	39	1521	19	1	1	0	1	0	1	1	0	3	1.32622	150	3000	400	200	500	56.42	3232	192
1	28	784	19	0	1	0	0	0	2	3	0	3	1.32622	400	8000	2000	200	500	56.42	1615.25	53.0355
1	29	841	16	1	0	0	1	0	3	3	1	1	-0.149081	200	1400	1000	200	1000	56.42	208.667	33.6667
0	42	1764	16	1	0	0	0	0	2	4	0	2	1.15199	100	750	500	250	200	56.42	1690.25	151.25
1	63	3969	9	1	1	1	1	0	1	3	1	2	1.15199	300	7000	550	200	350	56.42	4336.4	191.1
0	56	3136	9	1	1	0	0	0	1	5	0	1	-0.149081	230	2000	500	150	150	56.42	2187.6	110.5
0	65	4225	9	1	1	2	0	0	1	4	0	2	1.15199	150	5000	1000	300	100	56.42	5640	127.5
0	44	1936	16	1	1	0	0	0	1	5	0	2	1.15199	200	35000	500	700	800	56.42	2621	120
1	41	1681	19	1	1	0	0	0	3	5	0	2	1.11772	500	2000	1000	1000	1000	56.42	1410.33	71.0333
1	40	1600	19	1	1	2	1	0	5	5	0	3	1.32622	200	0	1500	100	300	56.42	28.64	45.6
1	40	1600	19	1	1	0	1	0	3	3	0	3	1.32622	200	1000	500	150	400	56.42	1603.67	105.333
0	66	4356	6	1	0	2	0	0	2	5	0	1	0.943497	150	5000	147.533	0	50	56.42	10	31.2
0	63	3969	0	1	1	2	0	0	2	5	0	1	-0.149081	300	6500	0	22	120	56.42	1851.08	24
0	75	5625	9	1	1	2	0	0	2	4	0	0	0.943497	24	0	0	18	0	56.42	30.1	33.988
0	72	5184	9	1	1	2	0	0	1	5	0	2	1.15199	35	4000	400	18	0	56.42	11	65
0	65	4225	9	1	1	2	1	0	3	5	0	2	1.15199	50	300	0	80	100	56.42	674.001	25
0	78	6084	9	1	1	2	0	0	2	4	0	1	0.663907	30	1525.36	0	0	0	56.42	1538.13	50.835
0	59	3481	12	0	1	0	0	0	1	1	0	1	0.943497	90	21176.4	200	96	50	56.42	4744.22	57.6
1	77	5929	6	1	1	2	0	0	1	5	0	2	1.11772	44.8061	400	0	10.5151	0	56.42	509.01	72.15
0	32	1024	16	0	0	0	0	0	1	3	0	1	0.248951	250	10000	3000	200	4000	56.42	46	112.3
1	63	3969	12	1	0	2	0	0	1	5	0	3	1.32622	350	4500	2000	200	900	56.42	237	136.15
1	25	625	16	0	0	0	0	0	1	4	0	1	0.943497	100	500	900	300	150	56.42	2180.5	88.8
1	28	784	9	0	0	0	0	0	1	3	0	2	1.15199	50	0	1300	60	115	56.42	162	0
0	36	1296	16	0	1	2	0	0	3	3	0	2	1.15199	50	2000	50	150	200	56.42	1517.5	20.9333
0	61	3721	9	1	1	2	0	0	2	5	0	1	-0.149081	66.4107	30000	63.6162	31.97	200	56.42	1321.76	40.8
0	25	625	19	0	0	0	0	0	2	2	0	3	1.32622	300	500	500	100	200	56.42	10.05	104.372
0	66	4356	9	1	1	2	0	0	1	5	0	2	1.15199	350	2000	2000	120	350	56.42	2629.5	83.3
0	61	3721	9	1	0	2	1	0	5	5	0	1	-0.149081	167.212	0	0	162.624	400	56.42	152.86	31.82
0	35	1225	16	1	0	0	1	0	3	2	1	2	1.15199	200	11000	1000	100	100	56.42	2087.33	311.637
0	58	3364	12	1	1	1	1	0	1	4	0	2	1.15199	250	5000	200	208	600	56.42	2621.3	28.1
1	67	4489	12	1	1	1	0	0	2	3	0	3	1.32622	149.665	600	0	18	20	56.42	1421.58	34.5
0	59	3481	9	1	1	0	0	0	2	5	0	2	1.15199	200	2448.73	48.8992	100	50	56.42	23.0005	27.85
1	45	2025	16	1	1	0	0	1	1	2	0	1	0.943497	300	10000	500	100	1000	56.42	3987.4	126.967
0	58	3364	12	1	1	0	1	0	4	5	0	2	0.753958	18	1000	300	18	81.5432	56.42	774.256	9.75
0	33	1089	16	1	0	0	0	0	2	5	0	1	0.248951	150	5000	800	0	50	56.42	270.2	0.15
0	33	1089	12	1	0	0	1	0	3	3	1	1	0.943497	200	0	1000	125	50	56.42	241.333	25
0	64	4096	12	1	0	1	1	0	5	3	0	1	0.663907	400	0	2000	300	1000	56.42	136.72	79.38
1	31	961	16	1	0	0	1	0	1	2	1	2	1.15199	350	2448.73	4000	200	500	56.42	1835	338.725
1	23	529	16	0	1	0	0	0	1	3	1	2	1.15199	300	0	1000	200	100	56.42	7032.78	160.505
1	35	1225	16	1	1	2	1	0	1	3	1	2	1.15199	300	2000	500	160	1000	56.42	3288.07	275.1
1	65	4225	9	1	1	2	0	0	2	3	0	3	1.32622	50	10000	0	100	50	56.42	252	43.8
1	29	841	19	0	1	0	0	0	1	2	1	2	1.15199	100	500	4000	2000	900	56.42	613.5	331
1	59	3481	16	1	0	0	0	0	4	3	0	2	1.15199	300	1000	250	18	700	56.42	826.3	7.2
1	54	2916	12	1	1	0	0	0	1	3	0	0	0.943497	300	6782.67	0	200	200	56.42	3448.03	70.8
1	32	1024	16	0	0	0	0	0	1	3	0	3	1.32622	80	2500	1000	200	200	56.42	286.5	68.6
1	29	841	12	0	0	0	0	0	2	2	0	2	1.15199	200	1000	81.3076	120	1000	56.42	209.091	35.25
0	25	625	12	1	0	0	0	0	2	3	0	2	1.11772	150	2112.01	100	70	200	56.42	179.5	44.1225
1	62	3844	9	1	1	2	0	0	4	5	0	1	-0.149081	243.506	2402.31	500	18	250	56.42	422.042	9.9
1	44	1936	9	1	1	0	0	0	1	5	0	2	1.15199	100	1000	200	30	0	56.42	-21.5	54.952
0	47	2209	9	1	0	0	0	0	1	5	0	3	1.32622	140	600	360	1680	170	56.42	3236.4	51.92
1	69	4761	12	1	1	1	0	0	2	4	0	2	1.15199	60	1000	450	18	0	56.42	2573.5	25.25
0	83	6889	16	1	0	2	0	0	2	4	0	1	-0.149081	25	100	50	20	10	56.42	7	26.5
0	66	4356	9	1	1	1	0	0	1	4	1	1	0.943497	150	500	200	200	100	56.42	258.52	33.5
1	27	729	16	0	0	0	0	0	1	3	0	2	0.753958	60	2000	800	18.3561	150	56.42	239.295	68.431
0	36	1296	19	1	0	1	1	0	4	1	1	2	1.15199	500	10000	1000	300	1000	56.42	170.155	33
0	66	4356	9	1	1	1	0	0	1	5	0	0	-0.587741	60	2000	0	150	0	56.42	2131	27.6
0	64	4096	9	1	1	2	0	0	2	5	0	2	1.15199	100	10000	2000	150	6.87834	56.42	82.5	49.35
1	41	1681	9	1	0	0	0	0	1	3	1	1	0.943497	120	1500	300	50	600	56.42	846.5	0
0	27	729	9	1	0	0	1	0	3	4	1	2	1.15199	150	0	300	50	100	56.42	46.8667	0.196
1	24	576	16	0	0	0	0	0	1	1	0	3	1.32622	500	3000	1000	100	0	56.42	172.101	272.4
0	49	2401	12	1	1	2	0	0	1	3	0	2	1.15199	250	9000	570.015	100	47.5205	56.42	1411.05	25
0	40	1600	16	1	1	0	1	0	1	3	0	1	0.943497	295.95	5040.9	1500	175.211	198.738	56.42	1147.2	209.8
1	58	3364	9	1	1	0	0	0	3	5	0	0	-0.884256	150	600	0	100	170	56.42	135.2	10
1	20	400	16	0	1	0	0	0	3	3	0	3	1.32622	300	1431.21	162.797	200	300	56.42	360.426	0
0	27	729	12	1	1	1	1	0	1	5	0	1	-0.149081	200	11497.1	1000	400	500	56.42	1096	108.063
0	70	4900	9	1	1	2	0	0	1	1	0	1	-0.149081	2	2000	2200	48	0	56.42	671.35	72
1	80	6400	9	1	1	1	0	0	1	5	0	0	-1.28229	100	450	3500	30	63.0477	56.42	882.7	98.35
0	52	2704	12	0	1	0	0	0	1	1	0	3	1.32622	300	7000	1000	300	1500	56.42	1797	20.4
0	75	5625	9	1	1	1	0	0	1	5	0	1	-0.149081	50	0	200	50	0	56.42	615.5	24
0	37	1369	16	1	1	0	1	0	3	3	0	2	1.15199	100	6000	1000	50	2000	56.42	406.733	49.02
0	52	2704	9	1	1	0	0	1	4	1	0	1	0.943497	26	5000	300	25	300	56.42	65	14.1845
1	56	3136	12	1	1	0	0	0	1	3	0	2	1.15199	100	2000	0	50	43.3759	56.42	1517.1	76.8
1	41	1681	6	1	1	0	0	0	1	5	1	2	1.11772	50	2500	0	10	1000	56.42	1005	40.9
1	84	7056	12	1	1	1	0	0	1	5	0	2	0.753958	50	0	0	50	100	56.42	55	45.6
1	54	2916	12	1	1	0	0	0	1	5	0	1	0.248951	60	400	2000	110	500	56.42	2758.69	94.8
1	42	1764	16	1	1	0	1	0	1	5	0	1	0.265875	200	800	179.311	295.942	100	56.42	1578.34	142
1	73	5329	12	1	1	2	0	0	1	5	0	0	-0.637164	100	1000	0	50	0	56.42	758.05	68
0	53	2809	9	1	1	0	1	0	1	5	0	2	1.15199	50	3500	0	0	50	56.42	2.8	0.2
1	39	1521	19	1	0	0	1	0	1	5	0	1	-0.379248	100	0	401.673	100	600	56.42	2637.83	175
0	49	2401	9	1	1	0	0	0	1	5	0	1	0.943497	120	0	0	200	100	56.42	689	49.6
0	55	3025	16	1	1	0	0	0	1	5	0	1	0.248951	50	7000	47.8731	18	30	56.42	-21.5	139.6
1	48	2304	16	1	1	0	0	0	3	5	0	2	1.11772	300	4000	1500	50	0	56.42	730.667	53.3333
0	62	3844	9	1	1	2	1	0	1	5	0	1	-0.149081	155.501	1000	0	120	25	56.42	1678.5	102.2
0	46	2116	9	1	1	0	0	0	3	5	0	1	-0.149081	10	1000	0	18	0	56.42	173.667	15.64
1	38	1444	12	1	1	0	1	0	1	2	1	3	1.32622	100	5000	700	100	700	56.42	2190	281.5
0	51	2601	9	1	1	0	0	0	1	3	0	2	1.15199	200	5000	1000	150	2000	56.42	1012	33.672
1	57	3249	9	1	1	0	1	0	3	5	0	2	0.753958	100	4000	500	50	100	56.42	202.7	21.6
0	34	1156	16	1	1	0	1	0	3	5	0	2	0.753958	100	3500	250	100	450	56.42	423.467	18.3333
0	48	2304	12	0	1	0	0	0	1	5	0	2	1.11772	100	1000	500	200	100	56.42	522	29.8
1	63	3969	9	1	1	2	0	0	1	5	0	0	0.943497	50	5000	103.823	18	138.083	56.42	655.7	95.214
0	66	4356	9	1	1	1	1	0	1	5	0	0	-1.28229	146.533	2448.73	154.734	18	500	56.42	1268.26	204
1	68	4624	9	1	1	2	0	0	1	5	0	0	0.943497	151.102	1500	256.022	160	110.207	56.42	821	235.149
0	61	3721	9	1	1	1	0	0	1	5	0	1	-0.149081	50	10000	300	20	0	56.42	712.1	52.8
0	61	3721	9	1	1	1	0	0	2	5	0	1	0.248951	100	1000	300	50	200	56.42	357.05	12
1	49	2401	16	1	1	0	0	0	3	5	0	2	0.943497	100	8980.78	101.529	50	100	56.42	328.4	25.2667
0	77	5929	6	1	1	2	0	0	1	5	0	0	0.943497	15	500	0	0	0	56.42	826.11	70.2
0	42	1764	16	1	1	0	0	0	1	3	0	1	0.943497	100	2000	0	100	200	56.42	987	105
0	52	2704	9	1	1	0	0	0	1	5	0	0	-0.18971	200	1000	0	100	0	56.42	891.778	93.619
1	60	3600	9	0	1	0	0	0	1	5	1	1	0.943497	10	0	7.25987	18	0	56.42	786.162	0.6
1	60	3600	0	1	1	0	2	0	1	5	0	2	0.753958	100	0	0	50	50	56.42	320.566	36
1	31	961	16	1	1	0	2	0	4	1	0	1	0.943497	200	4000	300	0	50	56.42	208.325	31.15
1	72	5184	6	1	1	2	0	0	1	5	0	0	0.943497	0	11500	200	18	0	56.42	757.859	66.8
1	42	1764	9	1	1	0	0	0	1	3	0	2	1.15199	200	0	500	200	1000	56.42	3332	30
0	46	2116	6	1	1	0	0	0	1	5	0	0	0.943497	300	4000	2000	170	500	56.42	21.8	57.15
1	55	3025	12	1	1	1	1	0	6	5	0	0	0.943497	235.235	0	72.9075	90.326	0	56.42	243.899	15.4
1	31	961	12	1	1	0	2	0	4	4	0	2	1.15199	65	800	500	0	50	56.42	127.875	12.7
0	55	3025	9	1	1	0	0	0	2	5	0	0	-1.28229	50	0	0	0	0	56.42	121.559	15.518
0	23	529	9	1	1	0	0	0	1	3	1	1	-0.149081	168	3500	500	290	600	56.42	937.914	46.952
0	46	2116	12	1	1	0	0	0	1	5	0	1	-0.149081	400	4000	0	200	50	56.42	920.7	87
0	33	1089	9	1	1	0	1	0	1	3	0	1	0.545465	300	6000	1000	200	100	56.42	1219.82	27.5
1	54	2916	9	1	1	2	1	0	3	5	0	2	1.15199	80	0	0	0	0	56.42	1.5	6.66667
0	30	900	12	0	1	0	0	0	1	5	0	0	0.943497	500	5000	37.7391	60	8000	56.42	1108.25	132.5
0	32	1024	9	1	1	0	0	0	2	5	0	2	1.15199	100	5000	500	50	500	56.42	8.04	38
1	64	4096	6	1	1	2	0	0	1	5	0	0	-0.884256	150	2400	0	20	0	56.42	609.643	41.4
0	44	1936	6	1	1	0	1	0	1	5	0	0	-1.28229	40	0	0	0	0	56.42	-21.5	12
0	49	2401	0	1	1	0	0	0	2	5	0	0	-1.28229	157.037	2000	0	0	0	56.42	16.3177	10.7705
1	44	1936	9	1	1	0	0	0	1	1	0	1	-0.149081	46	2187.04	235.192	65.7525	60	56.42	904.403	65.222
0	38	1444	0	1	1	0	0	0	1	5	0	0	-1.28229	50	500	0	10	0	56.42	152.1	78.292
1	29	841	12	1	1	0	2	0	4	1	0	2	1.15199	350	1000	1000	100	1000	56.42	27.625	18.4375
0	51	2601	9	1	1	0	0	0	2	5	0	0	0.943497	100	3000	0	10	0	56.42	105.3	17
0	25	625	9	1	1	0	1	0	1	5	0	1	0.265875	200	3826.46	0	20	2000	56.42	7032.78	0
1	25	625	12	0	1	0	0	0	1	3	0	2	1.15199	300	0	1000	300	100	56.42	7	0
0	59	3481	12	1	1	0	0	0	1	3	0	2	1.11772	30	7000	0	10	0	56.42	202.75	3
0	47	2209	6	1	1	0	0	0	2	5	0	0	0.943497	50	3000	0	0	0	56.42	27.875	22
0	55	3025	6	1	1	0	0	0	2	5	0	0	0.943497	100	5000	0	57.8081	300	56.42	290.708	9
0	45	2025	9	1	1	0	0	0	1	4	0	1	0.943497	200	100	515.094	18	100	56.42	606.073	59.008
0	51	2601	12	1	1	0	0	0	1	4	0	1	-0.149081	50	5597.96	47.473	0	100	56.42	309.295	10.259
0	47	2209	9	1	1	0	0	0	1	5	0	2	1.15199	90	2448.73	0	23.2377	40	56.42	249.088	0
1	30	900	9	1	1	0	1	0	1	5	0	2	1.15199	500	1500	2100	0	2000	56.42	977.5	166.72
0	47	2209	9	1	1	0	0	0	1	5	0	0	0.943497	200	5930.23	23.8312	240	3000	56.42	486.128	40
1	27	729	16	0	1	0	0	0	1	4	0	3	1.32622	40	4000	0	120	100	56.42	676.157	64.96
0	65	4225	12	1	1	2	0	0	1	5	0	0	-1.28229	89.4303	1000	1000	0	0	56.42	458.011	44.267
0	62	3844	0	1	1	1	0	0	1	5	0	0	-1.28229	0	2000	0	10.5351	0	56.42	337.091	4.8
0	60	3600	0	1	1	0	1	0	1	5	0	0	-1.28229	126.095	2000	0	18	0	56.42	427.232	6
0	52	2704	9	1	1	0	0	0	1	1	0	2	1.15199	100	5000	0	160	1000	56.42	263	126.912
0	35	1225	12	1	1	0	1	0	1	4	0	1	0.943497	200	2000	1000	100	50	56.42	65	41
1	57	3249	9	1	1	0	0	0	1	5	0	0	0.943497	30	5000	0	24.605	50	56.42	274.283	17
0	56	3136	6	1	1	0	0	0	1	5	1	0	-1.28229	50	3000	0	100	0	56.42	403.155	8.8
1	56	3136	12	1	1	0	0	0	1	5	0	1	0.943497	500	1000	2000	9.05652	0	56.42	496	120.8
0	56	3136	0	1	1	0	0	0	1	5	0	0	0.943497	100	2600	0	110	78.003	56.42	300.32	36
1	43	1849	9	1	1	1	0	0	1	3	0	1	0.943497	200	18000	500	120	400	56.42	301.5	86.76
0	64	4096	9	1	1	2	0	0	1	5	0	1	0.0187836	50	2000	0	30	10	56.42	3	11.233
1	44	1936	9	1	1	0	0	0	1	3	0	2	1.11772	500	2000	2000	150	300	56.42	736.611	60
1	49	2401	16	1	1	0	0	0	1	2	0	1	0.265875	150	2000	78.8596	200	150	56.42	2255.5	496.6
0	26	676	16	1	0	0	0	0	2	1	0	2	1.15199	200	8000	2000	200	550	56.42	265.25	60
1	26	676	16	1	1	0	0	0	1	1	1	2	1.15199	100	7000	1000	100	1000	56.42	7032.78	95
1	38	1444	16	1	1	0	0	0	1	3	1	1	0.943497	300	35000	3000	200	5000	56.42	7032.78	496.6
1	68	4624	9	1	1	2	0	0	1	5	0	1	0.943497	40	3860.38	61.5326	8.25143	0	56.42	1.1	95.622
0	55	3025	16	1	1	0	0	0	1	5	0	3	1.32622	70	7000	0	100	400	56.42	2324.1	125
1	68	4624	9	1	1	2	0	0	1	5	0	2	1.15199	90	6000	0	15	0	56.42	1770.5	103.4
1	67	4489	6	1	1	2	1	0	5	5	1	1	-0.379248	3000	10000	2000	273.107	823.133	56.42	559.412	100.16
0	51	2601	9	1	1	0	0	0	1	5	0	2	1.15199	250	3000	300	18	73.304	56.42	2013.1	170.088
0	42	1764	9	1	1	0	1	0	3	3	0	2	0.753958	200	0	100	100	400	56.42	6.06667	59.074
1	53	2809	12	1	1	0	0	0	1	5	0	0	0.943497	250	15000	600	150	300	56.42	1565.26	0
1	50	2500	12	1	1	0	0	0	3	5	1	1	0.943497	200	2500	300	250	150	56.42	146.667	28.2163
1	41	1681	16	1	1	2	1	0	1	3	0	3	1.32622	300	3000	700	50	1200	56.42	3135	188.1
1	52	2704	16	1	1	0	0	0	1	2	0	2	1.15199	200	4000	1500	150	0	56.42	2845.26	199
1	77	5929	16	1	1	2	0	0	1	4	1	2	1.15199	200	25000	2500	200	800	56.42	2327.95	496.6
0	46	2116	12	1	1	0	0	0	1	3	0	2	1.15199	100	6000	91.6311	48.0949	300	56.42	2544.38	186.96
1	62	3844	9	1	1	1	1	0	3	2	0	0	0.943497	200	4000	0	100	80	56.42	351.567	0.333333
0	74	5476	9	1	1	2	0	0	1	5	0	0	0.943497	100	20000	0	100	0	56.42	1648	104
0	79	6241	6	1	1	2	0	0	1	4	0	1	-0.149081	0	1000	87.4284	31.9338	0	56.42	1654.73	85.352
0	58	3364	12	1	1	1	0	0	1	5	0	1	-0.149081	50	0	500	0	0	56.42	2017.79	48
0	72	5184	12	1	1	1	0	0	1	5	0	1	0.943497	50	2728.91	0	18	0	56.42	769.607	60
1	34	1156	16	1	1	0	1	0	1	3	0	2	1.11772	300	11000	1000	100	150	56.42	130	2
0	60	3600	12	1	0	2	0	0	1	5	0	1	0.943497	100	1000	0	50	0	56.42	1077.49	78.3
0	64	4096	16	1	1	2	0	0	1	5	0	1	-0.149081	20	0	200	100	50	56.42	1583.91	75
0	63	3969	9	1	1	2	0	0	1	5	0	0	0.943497	50	4042.34	0	100	0	56.42	1556.56	72
0	33	1089	16	1	1	2	1	0	5	2	0	3	1.32622	110	1000	0	60	800	56.42	337.8	17.4882
0	40	1600	9	1	1	0	0	0	1	3	1	3	1.32622	300	10000	1000	300	1000	56.42	3685	124.2
0	59	3481	9	1	1	0	1	0	1	5	0	0	0.943497	100	0	565.473	184.522	100	56.42	475.254	84
1	62	3844	9	1	1	2	0	0	1	5	0	0	0.943497	100	5000	1500	150	0	56.42	1709.55	54
1	43	1849	16	1	1	0	1	0	1	1	0	1	0.545465	200	2000	1642.07	120	300	56.42	1730.71	0.06
0	60	3600	9	1	1	1	0	0	2	5	0	1	0.943497	200	2000	1000	0	0	56.42	31.75	36.25
1	51	2601	16	1	1	0	0	0	3	5	0	2	0.838135	0	1000	1000	300	1000	56.42	509.745	24.9333
1	52	2704	12	1	1	1	0	0	4	1	0	3	1.32622	200	1000	500	50	400	56.42	528.625	26.65
1	65	4225	9	1	1	2	1	0	1	5	0	1	0.663907	30	6186.73	500	20	50	56.42	1303.1	75.6
1	65	4225	9	1	1	2	0	0	2	5	0	1	0.943497	10	15000	0	150	600	56.42	952.51	47.7
0	83	6889	6	1	1	1	0	0	1	3	0	0	0.943497	0	3000	0	18	0	56.42	111.2	36
1	22	484	16	0	1	0	0	0	1	3	0	2	0.753958	500	0	227.879	300	2000	56.42	2772.11	0
0	61	3721	6	1	1	2	1	0	5	5	0	0	-1.28229	96.5549	0	0	22.6488	167.238	56.42	82.9399	0.132
1	42	1764	16	1	1	0	0	0	1	2	1	0	0.943497	300	8000	2800	200	1500	56.42	6462	0
0	57	3249	12	1	1	0	0	0	1	5	0	2	1.15199	100	3000	11.382	100	100	56.42	1787.78	60
1	59	3481	12	1	1	0	0	0	1	5	0	1	0.943497	60	10981.6	1500	18	50	56.42	1923.2	89
0	58	3364	12	1	1	0	0	0	2	4	1	1	0.248951	300	6000	0	200	171.988	56.42	204.479	46.5
0	25	625	16	1	1	0	0	0	2	3	0	1	0.943497	200	9500	1000	300	1000	56.42	239.843	29.8315
0	32	1024	16	1	1	0	1	0	1	3	0	2	1.15199	150	5000	1000	100	500	56.42	3353	173.81
1	83	6889	6	1	1	2	0	0	1	5	0	1	-0.149081	50	0	500	50	0	56.42	1044.13	5.799
1	28	784	12	0	1	0	0	0	1	5	0	2	1.15199	500	2040.09	300	2000	200	56.42	1203.6	80.585
0	78	6084	12	1	1	2	0	0	2	5	0	2	0.423179	25	2000	0	20	0	56.42	1328.61	54
0	63	3969	6	1	1	2	0	0	1	5	0	1	0.943497	0	2500	0	0	100	56.42	1374.5	70.2
0	24	576	16	0	0	1	0	0	1	3	0	2	1.15199	250	1000	1000	1000	80	56.42	1752.3	237.937
0	55	3025	12	1	1	0	0	0	1	5	0	2	0.753958	100	500	0	196.293	50	56.42	1000.03	50
0	60	3600	6	1	1	0	1	0	1	5	0	0	-1.28229	178.108	6000	0	850	0	56.42	3893.91	12.72
0	29	841	9	1	1	0	1	0	1	1	0	2	1.15199	100	4000	400	100	0	56.42	63	37
0	57	3249	12	1	1	0	1	0	1	5	0	0	-1.28229	80	4000	0	20	0	56.42	3511.5	5.64
0	79	6241	6	1	1	2	0	0	1	5	0	1	-0.149081	46.9112	15500	350	20.8836	0	56.42	1022.21	2.79
1	65	4225	9	1	1	2	1	0	1	5	0	0	0.943497	600	3000	1000	160	123.584	56.42	2540.01	46
0	71	5041	9	1	1	2	0	0	2	5	0	2	0.943497	50	6000	50	35	0	56.42	783	29.54
0	63	3969	6	1	1	1	1	0	4	5	0	0	-1.28229	100	1500	426.766	120	0	56.42	107.292	22.3
1	74	5476	9	1	1	1	0	0	1	5	0	0	0.943497	150	0	8.99923	15	0	56.42	1603.17	7.2
0	51	2601	12	1	1	0	0	0	1	5	0	2	1.15199	5	3000	0	0	0	56.42	85.4	36
1	27	729	9	1	1	0	0	0	1	5	0	0	-1.28229	0	2448.73	0	68.2868	0	56.42	824.574	93.106
0	33	1089	12	1	1	2	1	0	1	4	0	1	0.943497	100	8000	500	300	500	56.42	1095.38	137
1	25	625	16	0	1	0	0	0	1	1	0	2	0.753958	100	2800	1000	80	10	56.42	157.894	52.226
1	59	3481	9	1	1	0	0	0	1	5	0	0	0.943497	20	2000	0	18	0	56.42	749.482	9.37
0	55	3025	12	1	1	0	0	0	1	5	0	1	-0.149081	200	500	0	125	0	56.42	410	24
0	68	4624	12	1	1	1	0	0	1	5	0	2	0.193012	50	5500	0	20	10	56.42	1803.75	65.718
0	69	4761	0	1	1	1	1	0	1	5	0	2	0.943497	164.291	1200	100	90	24.7808	56.42	762.459	78
1	28	784	9	0	1	0	0	0	1	5	0	2	1.11772	50	0	0	10	0	56.42	0.06	0
0	60	3600	6	1	1	1	0	0	1	5	0	2	1.11772	100	15000	0	15	1000	56.42	2739.39	65.2
0	34	1156	9	1	1	0	0	0	1	5	1	0	-0.18971	100	4000	0	14.9438	150	56.42	21	20
0	65	4225	9	1	1	2	0	0	1	5	0	1	0.265875	200	11000	0	200	50	56.42	2326.21	48
0	54	2916	9	1	1	0	0	0	4	5	1	0	0.943497	500	5000	1500	150	231.256	56.42	248.213	39.5
0	74	5476	9	1	1	2	0	0	1	5	0	0	-0.18971	14.479	7000	0	150	0	56.42	2081.27	10.22
1	43	1849	9	1	1	1	0	0	1	5	0	1	0.0187836	50	1000	2.64816	20	300	56.42	1118.63	0
0	30	900	12	1	1	0	1	0	1	5	0	2	1.15199	200	2000	1000	100	300	56.42	7.6	110
0	52	2704	9	1	1	0	0	0	1	4	0	1	0.943497	60	2500	0	160	20	56.42	1085	2
1	25	625	16	0	1	0	0	0	1	2	0	3	1.32622	200	4000	300	100	1000	56.42	63	101.5
1	62	3844	9	1	1	2	0	0	1	5	0	2	0.423179	200	1000	51.8411	18	20	56.42	2043	17.64
0	53	2809	12	1	1	0	0	0	1	5	1	2	1.15199	200	10000	0	100	500	56.42	933.941	27.6
0	43	1849	9	1	1	0	1	0	1	5	0	1	0.943497	70	4636.53	350	0	335.902	56.42	304.714	8.149
0	73	5329	6	1	1	2	1	0	1	5	0	1	0.943497	150	2500	47.8014	150	0	56.42	736.115	34.62
0	62	3844	6	1	1	2	1	0	1	5	0	0	-1.28229	15	0	0	18	0	56.42	953.961	40.62
0	69	4761	9	1	1	2	0	0	1	5	0	0	-1.28229	105.069	2000	0	180	0	56.42	1030.53	0
0	69	4761	9	1	1	1	0	0	1	5	0	0	0.943497	144.286	300	0	0	0	56.42	0.38	46.576
0	62	3844	6	1	1	1	0	0	1	5	0	1	-0.149081	20	1000	0	20	0	56.42	761.078	12.07
0	59	3481	12	1	1	0	0	0	1	5	0	1	-0.379248	20	0	0	18	0	56.42	225.486	4.62
0	65	4225	6	1	1	1	0	0	1	5	0	0	-1.28229	100	0	0	0	0	56.42	357.152	0
1	48	2304	9	1	1	1	0	0	1	5	0	0	0.943497	35	1316.39	65.409	0	0	56.42	217.183	42
0	45	2025	9	1	1	0	0	0	3	5	0	1	-0.149081	200	10000	200	18	0	56.42	120.667	12.2333
1	50	2500	12	1	1	1	1	0	6	5	1	2	1.15199	300	30000	1512.04	46.9265	1000	56.42	483.484	46.1313
0	64	4096	6	1	1	2	0	0	1	5	0	1	-0.149081	15	1100	0	18	0	56.42	1006	9.24
1	42	1764	9	1	1	1	0	0	1	5	0	1	0.545465	300	0	1500	180	131.333	56.42	2006	58.995
1	78	6084	6	1	1	1	0	0	1	5	0	0	-1.28229	50	10000	0	0	0	56.42	118.877	42
1	54	2916	9	1	1	0	0	0	1	5	1	0	0.943497	50	2000	300	18	0	56.42	592.5	148.38
0	60	3600	6	1	1	0	0	0	1	5	0	0	-1.28229	217.014	1500	0	17.2713	0	56.42	481	55.4
1	73	5329	9	1	1	2	0	0	1	5	0	1	-0.149081	30	1000	0	0	0	56.42	202.131	15.34
1	63	3969	9	1	1	2	0	0	1	5	0	2	1.15199	0	0	0	18	0	56.42	121.62	17.4
1	55	3025	9	1	1	0	0	0	1	4	0	2	1.15199	100	4609.09	75.2688	42.562	260.332	56.42	331.348	91
0	66	4356	6	1	1	2	0	0	1	5	0	1	0.0187836	20	5000	0	18	0	56.42	441.825	11.76
0	63	3969	9	1	1	2	0	0	1	5	0	2	1.11772	1000	3000	3500	130	800	56.42	1767.38	110.838
1	77	5929	9	1	1	2	0	0	1	5	0	2	0.753958	150	1000	200	36	50	56.42	855.591	4.62
1	65	4225	9	1	0	1	0	0	1	5	0	2	1.15199	50	3000	100	20	20	56.42	51.8	44.4
0	50	2500	12	1	1	0	0	0	1	3	0	0	0.943497	600	3000	200	300	0	56.42	1345	145
0	52	2704	12	1	1	0	0	0	2	2	0	1	0.943497	80	3701.75	118.259	37.4692	24.8415	56.42	1355	37.583
0	70	4900	6	1	1	2	0	0	1	5	0	1	0.0187836	20	2000	500	18	0	56.42	1267.2	41.28
0	73	5329	6	1	1	1	0	0	1	5	0	2	1.15199	30	0	0	8	0	56.42	933.189	46.2
0	57	3249	12	1	1	0	0	0	1	4	0	1	0.248951	400	1000	400	2000	100	56.42	1352.03	26.4
1	46	2116	12	1	1	0	1	0	1	5	1	0	0.943497	100	2448.73	300	0	100	56.42	578	10
1	37	1369	12	1	1	0	1	0	3	2	0	1	0.943497	150	12000	500	50	1000	56.42	797.059	33.6667
0	52	2704	12	1	1	0	0	0	1	3	1	2	1.15199	150	2000	500	100	7500	56.42	3095	40.32
0	48	2304	16	1	1	0	0	0	3	3	0	3	1.32622	200	16000	1000	500	1200	56.42	460.083	49.3333
0	51	2601	12	1	1	1	0	0	1	3	1	3	1.32622	1000	20000	2000	1000	3000	56.42	4896	156.4
1	33	1089	16	1	1	0	1	0	1	4	0	2	0.753958	150	4000	1000	150	400	56.42	5393.5	62.8
0	62	3844	12	1	1	2	1	1	1	5	0	2	1.15199	200	7000	225	18	0	56.42	1445.75	117
0	52	2704	12	1	1	0	0	0	1	5	0	2	1.15199	200	2000	500	50	500	56.42	2367.12	80
0	31	961	19	1	1	0	1	0	1	4	0	1	0.943497	400	5000	1000	1000	300	56.42	2405	252
0	33	1089	9	1	1	0	1	0	1	5	0	1	-0.149081	100	7500	500	100	5000	56.42	1032	28.36
1	62	3844	12	1	0	2	0	0	1	5	0	0	0.943497	200	10000	0	200	500	56.42	2674.02	117.744
0	68	4624	6	1	1	2	0	0	1	5	0	0	-0.884256	15	8000	0	18	0	56.42	1837.5	35.66
0	49	2401	12	1	1	0	0	0	1	5	0	2	1.15199	200	3000	0	120	700	56.42	2189.1	35.6
0	48	2304	12	1	1	0	0	0	1	3	0	1	0.943497	320	7500	550	100	100	56.42	2089.28	64.47
1	54	2916	16	1	1	0	0	0	3	5	0	1	-0.149081	200	8000	2000	78	60	56.42	727.907	45.1867
0	52	2704	12	1	1	0	0	0	1	5	0	1	-0.149081	125.069	6143.31	0	60.9029	62.8754	56.42	1207.11	36.611
0	53	2809	6	1	1	0	0	0	3	5	0	1	0.248951	15	500	0	0	2	56.42	580.639	18.7387
0	57	3249	6	1	1	0	0	0	1	4	0	0	-1.28229	30	2000	50	141	20	56.42	3809.99	31.252
1	65	4225	9	1	1	2	1	0	1	5	0	3	1.32622	200	3000	500	200	500	56.42	2015.5	300.1
1	32	1024	6	0	1	0	0	0	1	1	0	1	0.943497	247.971	0	2000	102.541	70.509	56.42	7032.78	60
0	60	3600	12	1	1	1	0	0	1	5	0	2	1.15199	250	5000	500	118	100	56.42	1644.5	0.243
0	54	2916	12	1	1	0	0	0	1	3	0	2	1.15199	100	11000	1000	100	1000	56.42	1309	267.2
1	56	3136	6	1	1	0	0	0	1	5	0	0	-0.884256	70	2000	1250	45	400	56.42	3463.2	59.7
0	49	2401	12	1	1	0	0	0	1	5	0	2	1.15199	300	40000	3000	506	2500	56.42	2930.55	226.3
0	44	1936	12	1	1	0	0	0	1	5	0	1	0.248951	300	4812.96	750	108	800	56.42	2401.25	184.048
0	43	1849	9	1	1	2	0	0	1	5	1	1	0.248951	100	2200	500	100	100	56.42	1451	20
1	47	2209	9	0	1	0	0	0	1	1	0	0	0.943497	150	2000	300	100	100	56.42	81.6416	11.3
0	47	2209	16	1	1	0	0	0	1	5	0	2	1.15199	2000	5000	1000	120	4000	56.42	1808	80
1	34	1156	16	1	1	0	1	0	1	3	0	3	1.32622	300	1000	300	200	100	56.42	2278	496.6
0	64	4096	9	1	1	2	1	0	1	5	0	3	1.32622	200	9500	300	30	100	56.42	5676.6	34.8
0	49	2401	9	1	1	0	0	0	3	3	0	1	0.943497	200	11000	1000	166	166	56.42	3204.68	59
1	39	1521	12	1	1	0	1	0	3	5	0	1	0.248951	200	6146.04	600	500	600	56.42	977	38.6
1	31	961	16	1	0	0	0	0	2	3	0	1	-0.149081	200	0	1200	200	200	56.42	11	0
0	68	4624	12	1	1	1	1	1	1	5	0	2	1.15199	150	1800	400	120	120	56.42	6114	70.3
0	43	1849	9	1	1	1	0	0	1	5	0	3	1.32622	300	33000	1500	200	200	56.42	7032.78	126.2
0	43	1849	9	1	1	0	0	0	1	5	0	2	1.11772	200	3000	1000	600	200	56.42	7032.78	134.8
0	35	1225	16	1	1	1	1	0	4	4	0	3	1.32622	200	2600	500	298	700	56.42	1346.78	39.4565
1	40	1600	16	1	1	0	1	0	3	3	0	3	1.32622	200	8000	1000	200	200	56.42	933.35	63.8333
0	34	1156	16	1	1	0	1	0	3	4	0	2	1.15199	400	500	2500	100	800	56.42	853.667	12.1133
0	82	6724	6	1	1	1	0	0	1	5	0	0	0.943497	40	700	500	21	0	56.42	2900	23.7
0	53	2809	12	1	1	0	0	0	1	5	0	1	0.0187836	100	5560.78	0	120	100	56.42	2270.65	22.5
0	52	2704	9	1	1	0	0	0	3	5	0	0	-0.884256	200	12000	0	98.8306	57.0968	56.42	1762.19	14.8
1	56	3136	9	1	1	1	0	0	1	4	0	1	0.943497	200	2000	1000	0	50	56.42	7032.78	107.623
0	56	3136	12	1	1	0	0	0	2	5	0	1	0.663907	100	3000	1000	118	0	56.42	1702.5	54.63
1	53	2809	16	1	1	0	0	0	3	4	0	0	0.943497	1000	4000	2000	800	2200	56.42	1911.67	34.8
0	43	1849	12	1	1	0	0	0	1	5	0	2	1.15199	350	10000	3000	53.1395	709.747	56.42	3870	97
1	53	2809	9	1	1	0	1	0	1	5	0	0	-1.28229	523	20000	165.163	173	750	56.42	7032.78	90.85
1	63	3969	16	1	1	2	0	0	1	3	0	3	1.32622	250	11000	1000	121	1200	56.42	7032.78	363.26
0	64	4096	0	1	1	2	1	0	1	2	0	0	-1.28229	50	1000	0	40.9799	50	56.42	4243.05	78
0	53	2809	9	0	1	1	1	0	3	3	0	2	1.15199	50	2500	1000	140	0	56.42	943.308	28.4993
0	59	3481	12	1	1	1	1	0	1	5	0	2	0.423179	175	4731.01	0	34.1596	4.34021	56.42	7032.78	91.43
1	62	3844	6	1	1	2	2	0	1	5	0	0	0.943497	75	3000	900	18	3500	56.42	3610.82	77.7
0	61	3721	9	1	1	2	0	0	1	5	0	1	0.943497	100	16500	500	350	150	56.42	7032.78	60.4
0	54	2916	0	1	1	0	0	0	1	5	0	2	1.15199	67	17500	235	158	125	56.42	6901.51	47.075
0	55	3025	12	1	1	0	1	1	5	4	0	1	0.943497	260	1000	2000	138	20	56.42	805.74	31.064
0	41	1681	16	1	1	0	0	0	3	4	0	3	1.32622	200	1800	300	150	0	56.42	2594.33	48
0	57	3249	12	1	1	0	1	0	1	4	0	2	1.15199	300	15000	3000	150	200	56.42	5778.1	347
1	56	3136	12	1	1	0	0	0	1	5	0	1	0.248951	40	0	22.1435	0	100	56.42	7032.78	26.5
0	60	3600	9	1	1	0	1	0	1	5	0	1	0.943497	100	4000	750	176	200	56.42	7032.78	143.4
0	62	3844	16	1	0	2	0	0	1	5	0	2	0.423179	275	8797.81	1250	58	100	56.42	7001	36.072
0	29	841	16	1	1	0	0	0	2	5	0	3	1.32622	100	5284.07	100	130	440	56.42	126.025	85.76
0	72	5184	9	1	1	3	0	1	1	5	0	0	-1.28229	25	2000	50	50	0	56.42	3604.32	28.32
0	44	1936	9	1	1	0	0	0	3	4	0	1	0.943497	360	10000	2000	200	1500	56.42	2755.02	8.76667
0	74	5476	6	1	1	1	0	0	1	5	0	0	0.943497	40	106300	550	22	0	56.42	5032.6	360
0	62	3844	9	1	1	2	0	0	1	5	0	0	0.943497	12	1000	200	20	5	56.42	3058.93	39.6
0	46	2116	9	1	1	0	0	0	1	1	0	3	1.32622	500	20000	500	300	400	56.42	7032.78	165.457
0	37	1369	16	1	1	0	1	0	3	4	0	3	1.32622	200	30000	1000	200	1000	56.42	1140.67	47.6667
0	55	3025	12	1	1	0	1	0	1	5	1	1	-0.149081	92	2500	0	167	833	56.42	7032.78	60.8
0	31	961	16	1	1	0	1	0	3	3	0	2	1.15199	100	6000	500	200	1000	56.42	1648.83	26.7067
0	56	3136	9	1	1	0	1	0	1	5	0	0	-0.239132	200	20000	1000	150	400	56.42	2996.5	83.8
0	70	4900	9	1	1	2	0	0	1	5	0	1	0.943497	100	9500	1250	18	0	56.42	2810.2	64.3
0	64	4096	9	1	1	2	0	0	1	5	0	2	1.15199	40	3500	250	48	9	56.42	7032.78	165.12
0	48	2304	9	1	1	0	0	0	3	5	0	2	0.753958	800	2000	500	150	600	56.42	991.333	15.9333
0	39	1521	6	1	1	0	0	0	1	5	0	3	1.32622	200	7000	300	180	200	56.42	7032.78	135
0	60	3600	12	1	1	1	2	0	1	5	0	1	-0.149081	250	20000	550	143	250	56.42	7032.78	150.1
1	55	3025	16	1	1	0	0	0	2	5	0	2	1.15199	200	15000	200	18	32	56.42	4611.25	67.001
1	31	961	16	1	1	0	0	0	3	4	0	0	0.943497	200	500	2500	200	500	56.42	461.157	30.9617
0	38	1444	16	1	1	0	0	0	3	5	0	1	0.0187836	70	2000	500	300	230	56.42	10	37.6667
0	68	4624	9	1	1	2	0	0	1	5	0	0	-0.18971	300	3000	0	18	100	56.42	2614	84
1	73	5329	0	1	1	2	0	0	1	5	0	1	0.943497	135.176	1700	0	41.0351	0	56.42	2957.69	9.48
1	72	5184	9	1	1	2	0	0	1	5	0	0	-0.18971	40	3000	300	0	0	56.42	1751.69	12.4
0	62	3844	9	1	1	2	0	0	1	5	0	2	1.15199	30	2200	0	158	30	56.42	3515.25	11.15
1	56	3136	12	1	1	1	0	0	1	4	0	3	1.32622	20	4498.8	152.376	0	16.2928	56.42	7032.78	12.171
1	57	3249	12	1	1	0	0	0	1	5	0	0	0.943497	150	1000	600	110	250	56.42	1049.98	32
1	64	4096	9	1	1	1	0	0	1	5	0	0	0.943497	30	2000	500	0	0	56.42	2214.67	16.433
1	66	4356	9	1	1	1	0	0	1	5	1	0	-1.28229	144.318	3000	300	50	0	56.42	7032.78	16.004
0	63	3969	9	1	1	2	1	0	5	5	0	1	-0.149081	167	3000	0	161	1000	56.42	357.283	12.35
1	77	5929	9	1	1	2	0	0	1	5	0	2	1.15199	15	400	0	0	0	56.42	3602.63	13.12
1	43	1849	9	1	1	0	0	0	1	3	0	1	0.248951	100	0	100	18	30	56.42	932.859	49.12
1	68	4624	6	1	1	3	0	0	1	5	0	0	-1.28229	63.4254	4000	100	100	200	56.42	7032.78	63.3
0	34	1156	12	1	1	0	1	0	1	4	0	1	0.545465	83	10000	700	143	416	56.42	2266	85
0	52	2704	12	1	1	0	0	0	3	5	0	2	0.943497	100	6000	500	138	77.6408	56.42	621.789	22.3333
1	73	5329	6	1	1	1	0	0	1	5	0	1	-0.710028	15	600	0	15	0	56.42	3921.5	4.1
1	57	3249	12	1	1	1	1	0	6	5	0	1	-0.379248	130	6000	1000	50	400	56.42	851.817	14.955
0	70	4900	0	1	1	2	0	0	1	5	0	2	0.838135	100	500	200	60	10	56.42	3024.5	23.3
0	68	4624	9	1	1	2	0	0	1	5	0	1	0.943497	40	20000	200	18	0	56.42	3775.61	77.4
1	54	2916	12	1	1	0	0	0	1	5	0	1	-0.149081	268.715	10000	1500	110	0	56.42	4624.06	61.2
1	47	2209	9	1	1	0	0	0	1	4	0	1	-0.149081	250	3000	450	125	100	56.42	2625.55	112
0	62	3844	6	1	1	1	0	0	1	5	0	0	-0.884256	50	0	0	0	10	56.42	2246.69	5.64
0	63	3969	6	1	1	2	0	0	1	5	0	1	-0.379248	93.9004	1300	50	20	100	56.42	5942.75	10.76
0	58	3364	12	1	1	0	1	0	1	5	0	2	1.15199	279.101	9649.26	232.579	100	3000	56.42	5203.59	156.7
1	36	1296	16	1	1	0	1	0	1	3	0	0	0.943497	100	1400	1000	167	200	56.42	363.45	103.325
1	58	3364	9	1	1	0	1	0	1	5	0	1	0.943497	45	5962.08	1000	300	231.896	56.42	1734.74	164.8
0	62	3844	12	0	1	2	0	0	1	3	0	2	1.15199	25	3000	0	18	35	56.42	327.82	11.92
1	47	2209	16	1	1	2	0	0	5	3	0	0	0.455414	200	2000	1000	300	200	56.42	180.6	18.4
1	55	3025	9	1	1	0	0	0	2	4	0	2	1.11772	120	5000	0	68	500	56.42	2450.4	17
1	28	784	16	1	1	0	0	0	2	2	0	3	1.32622	100	10000	800	200	1000	56.42	704.683	42.25
1	49	2401	9	1	1	1	0	0	1	5	0	2	1.15199	200	2000	1700	68	100	56.42	1274.7	89.366
0	46	2116	9	1	1	1	0	0	4	5	1	1	0.943497	150	6501.11	0	0	28.0965	56.42	14.7116	8.60525
0	39	1521	12	1	1	1	1	0	1	4	0	1	0.943497	300	2000	500	80	1500	56.42	1831	123.5
0	47	2209	9	1	1	1	0	0	4	5	0	2	0.753958	10	2000	0	18	0	56.42	202.9	0
0	54	2916	16	1	1	0	0	1	1	5	0	2	1.15199	1800	35000	1500	3500	40000	56.42	2783.1	197.5
1	43	1849	16	1	0	0	0	0	1	2	0	2	1.15199	400	2000	250	100	1500	56.42	3856.4	99.7
1	61	3721	12	1	1	2	0	0	1	3	0	3	1.32622	150	0	0	0	80	56.42	815.25	70.75
0	44	1936	12	1	1	0	0	0	1	2	0	2	1.15199	300	3398.93	2000	500	20000	56.42	5142	336
0	39	1521	16	1	1	0	0	0	1	2	0	1	0.943497	300	2448.73	2000	200	1000	56.42	1560.49	22.397
1	79	6241	12	1	1	2	0	0	2	5	0	0	0.943497	49.8111	0	33.9366	39.1195	0	56.42	629.08	0
1	52	2704	19	1	1	1	0	1	1	4	0	2	1.15199	600	130000	503.902	255.105	3000	56.42	7032.78	496.6
1	35	1225	16	1	1	0	1	1	1	5	0	2	1.15199	250	12000	600	80	250	56.42	4084	147
0	79	6241	6	1	1	2	0	0	1	5	0	1	0.0187836	25	10000	500	20	0	56.42	1925	83.82
0	49	2401	9	1	1	1	0	0	3	5	0	3	1.32622	300	5000	8.28759	100	200	56.42	766.334	4.817
1	60	3600	9	1	1	1	0	0	1	5	0	1	-0.379248	200	0	1000	18	0	56.42	3121.5	164.4
0	58	3364	16	1	1	1	0	1	1	4	0	1	0.248951	500	12000	800	48	5000	56.42	3814.5	164.4
1	72	5184	6	1	1	2	0	1	1	5	0	1	0.943497	500	6000	100	200	2000	56.42	1841.2	126.719
1	42	1764	16	1	1	0	0	1	1	3	0	2	0.943497	200	8000	300	300	2000	56.42	1742	31.591
0	32	1024	16	1	1	0	1	0	1	4	0	2	1.15199	200	500	0	200	1000	56.42	2033	261.2
0	38	1444	12	1	1	0	0	1	3	5	0	2	1.15199	100	0	880.483	100	50	56.42	438.073	0
0	27	729	16	1	1	0	1	0	3	3	0	2	1.15199	150	4000	600	0	1000	56.42	305.211	23
0	37	1369	16	0	1	0	1	0	1	5	1	2	0.753958	100	2000	1000	100	2000	56.42	113.2	0
1	59	3481	16	1	1	0	1	0	1	5	0	3	1.32622	150	19500	600	80	80	56.42	1439.5	67
0	48	2304	12	1	1	0	0	0	3	4	1	2	1.15199	150	23000	500	200	900	56.42	772.167	11.1
0	47	2209	12	1	1	0	0	0	3	5	0	1	-0.149081	250	3000	1000	100	150	56.42	697	14
1	70	4900	9	1	1	2	0	0	2	5	0	1	0.248951	80	8000	2.86625	18	0	56.42	689.35	30
0	38	1444	16	1	1	0	0	0	1	3	0	2	1.15199	2000	5000	500	2000	10000	56.42	1375	75
0	54	2916	12	1	1	1	0	0	1	5	1	3	1.32622	200	4600	1000	118.843	0	56.42	1450	88.4
1	33	1089	9	1	0	2	0	0	1	1	0	3	1.32622	50	0	600	0	100	56.42	506	31.5
0	74	5476	12	1	1	1	0	0	1	5	0	0	0.943497	200	40000	5.882	50	0	56.42	3513.15	72
0	62	3844	0	1	1	2	1	0	1	5	0	1	0.943497	324.907	2794.17	0	36.3872	251.765	56.42	499.622	48.787
0	61	3721	0	1	1	2	0	0	1	5	0	0	-1.28229	40	200	0	14	0	56.42	307.9	11.79
0	54	2916	9	1	1	2	1	0	1	5	0	0	-1.28229	175.073	700	0	4.83552	10	56.42	576.275	63.455
1	56	3136	9	1	1	0	0	0	1	5	0	0	-1.28229	20	4000	0	12	0	56.42	257.5	29.733
1	31	961	12	1	0	0	1	0	1	3	0	1	0.943497	200	0	250	0	1500	56.42	268	37.06
0	81	6561	0	1	1	2	0	0	1	5	0	1	0.248951	0	0	0	0	0	56.42	82.8	9.24
1	83	6889	0	1	1	2	1	0	1	5	0	1	0.943497	147.776	2934.18	9.26637	50	277.878	56.42	365.15	115.885
0	41	1681	9	1	1	2	0	0	1	4	0	1	0.943497	100	5000	400	100	200	56.42	487.4	33.77
0	21	441	12	0	1	2	0	0	1	1	0	1	0.943497	150	5000	0	0	5500	56.42	137.95	6.44
1	53	2809	9	1	1	0	0	0	1	4	0	0	0.943497	50	1200	0	0	200	56.42	401.077	13.63
1	69	4761	9	1	1	2	0	0	1	5	1	0	-1.28229	50	600	143.122	12	127.17	56.42	453.073	48.39
1	55	3025	12	1	1	0	0	0	1	5	0	1	0.943497	100	2000	350	0	0	56.42	792	42.9
0	55	3025	12	1	1	3	0	0	1	5	0	1	0.248951	100	1000	0	30	4	56.42	148.403	0
1	35	1225	9	1	1	0	1	0	1	5	0	2	1.15199	100	2000	500	150	700	56.42	784.236	67.7
0	54	2916	9	1	1	0	1	0	1	5	0	0	-1.28229	161.836	1000	0	63.5411	58.6578	56.42	290.9	24.85
1	62	3844	6	1	1	1	0	0	1	5	1	2	1.15199	50	11200	1500	12	265.532	56.42	2166.42	80
1	63	3969	6	0	1	2	0	0	1	4	0	1	0.943497	300	2448.73	0	15	100	56.42	270.9	40.48
1	53	2809	9	1	1	0	1	0	1	5	0	1	0.943497	100	3500	40	9.52868	1000	56.42	2078.6	101
0	56	3136	6	1	1	0	0	0	1	5	0	0	0.943497	150	1491	0	20	100	56.42	465.203	16.711
1	74	5476	9	1	1	2	0	0	1	3	0	2	1.11772	30	3000	200	0	250	56.42	501.738	14.388
0	37	1369	9	1	1	0	1	0	1	3	1	1	-0.149081	200	2000	450	0	1150	56.42	567.31	38
1	69	4761	9	1	1	2	1	0	1	5	0	0	0.943497	282.709	1000	100	65	16.3422	56.42	1226.71	46
1	33	1089	12	0	1	2	0	0	1	5	0	2	1.15199	200	1000	300	12	20.9632	56.42	1779.78	87.94
0	64	4096	0	1	1	2	0	0	1	3	1	1	0.545465	500	1000	0	0	62.4359	56.42	639.5	115.4
0	58	3364	12	1	1	0	1	0	1	5	0	1	0.545465	200	2000	1000	200	200	56.42	2214.29	108
1	69	4761	6	1	1	2	1	0	1	4	0	2	1.15199	110	20000	0	0	0	56.42	2233.16	48
0	69	4761	6	1	1	2	0	0	1	5	0	0	-1.28229	40	4500	98.8783	12	1.51689	56.42	681.113	2.631
0	36	1296	12	1	1	0	2	0	4	5	0	1	-0.149081	100	500	0	60	0	56.42	0.5875	9.6
1	58	3364	9	1	1	0	0	0	1	5	0	3	1.32622	200	4000	2000	60	2000	56.42	716.53	45.2
0	30	900	16	1	1	0	1	0	1	4	1	1	0.943497	300	0	500	100	10000	56.42	1083.2	33.6
1	68	4624	6	1	1	3	1	0	1	5	0	0	0.943497	248.415	1551.93	158.163	0	15.0426	56.42	714.382	8.064
0	32	1024	16	1	1	0	1	0	1	4	0	1	0.943497	200	9000	1300	100	800	56.42	956.928	178.12
1	26	676	16	0	1	0	0	0	1	4	0	2	0.753958	200	2000	150	120	150	56.42	1645.03	114.58
0	44	1936	9	1	0	0	0	0	1	5	1	1	0.943497	50	0	0	0	0	56.42	113	25
0	35	1225	16	1	1	0	1	0	3	4	0	2	1.15199	50	4000	0	65	200	56.42	303	0.533333
1	56	3136	9	1	1	0	1	1	1	5	0	2	1.15199	700	4000	1000	500	400	56.42	2443	126
1	63	3969	9	1	0	2	0	0	1	5	0	0	0.943497	30	2000	1000	95.3629	0	56.42	5866.64	144.97
1	60	3600	12	1	1	1	0	0	1	3	0	1	0.943497	90	0	75	90	80	56.42	1667	18.3
1	31	961	9	0	1	0	0	0	1	5	0	2	0.753958	100	100	200	150	500	56.42	76	65.58
0	60	3600	6	1	1	1	2	0	1	5	0	1	0.943497	300	0	358	80	300	56.42	993.393	48
1	47	2209	9	1	1	0	1	0	1	3	1	1	0.0187836	300	1000	500	100	100	56.42	801	5.3
0	68	4624	6	1	1	2	0	0	2	5	0	2	0.753958	50	2000	50	50	0	56.42	360.75	37
0	44	1936	9	1	1	2	0	0	5	5	0	2	0.753958	20	2000	100	50	20	56.42	122.8	8.474
0	37	1369	9	1	1	0	1	0	1	5	0	1	0.545465	300	1300	1000	500	417	56.42	1593.8	76.21
0	68	4624	12	1	0	2	0	0	1	5	0	0	0.545465	20	0	0	18	0	56.42	1063	72
0	42	1764	16	1	1	0	0	1	3	1	0	2	1.15199	100	7000	207.999	36	833	56.42	822.167	37.1533
1	20	400	9	0	1	0	0	0	3	5	0	2	1.11772	200	0	6000	200	417	56.42	681.767	27.8077
1	44	1936	12	1	1	0	0	0	1	5	0	0	-0.637164	180	600	500	68	130	56.42	877.15	28.109
0	38	1444	12	1	1	0	0	0	1	5	0	1	0.943497	50	3500	200	40	250	56.42	1356	49.12
0	26	676	12	1	1	0	1	0	1	5	0	1	0.943497	200	2000	200	0	400	56.42	83.8	72.12
0	43	1849	9	1	1	0	0	0	1	5	0	1	-0.149081	200	1200	1000	83	500	56.42	1253.86	19.5
1	56	3136	16	1	1	0	0	1	1	5	0	0	-0.884256	50	0	300	30	30	56.42	1538.56	78
0	36	1296	16	1	1	0	1	1	1	3	0	2	1.15199	200	5000	1000	167	1250	56.42	4957.7	197.352
0	45	2025	12	0	1	0	0	0	1	3	0	2	0.423179	50	800	1600	50	0	56.42	748.46	23.764
0	39	1521	16	1	1	0	1	0	1	3	0	2	1.15199	100	8378.59	391.352	200	1000	56.42	2388	196.3
1	66	4356	9	1	1	2	0	0	1	2	0	1	0.943497	50	5000	500	18	80	56.42	3167.01	98.6
0	35	1225	16	1	1	0	1	0	1	4	1	1	-0.149081	200	2000	400	100	300	56.42	1623.5	100
0	59	3481	12	1	1	1	0	0	2	5	0	1	0.545465	30	1000	250	18	100	56.42	511.25	25.775
1	60	3600	16	1	1	0	0	0	1	5	0	1	0.943497	100	7300	1500	48	100	56.42	1664	93.6
1	64	4096	9	1	1	1	1	0	1	5	1	0	-1.28229	209.766	3500	394.538	50	103.135	56.42	2670.65	17.1
0	50	2500	9	1	1	0	0	0	3	5	0	1	0.943497	100	3000	750	68	150	56.42	354.87	21.6067
0	44	1936	16	1	1	0	0	0	1	4	0	1	0.943497	25	2000	0	12	0	56.42	1065	47.18
1	36	1296	16	1	1	0	1	1	1	3	0	1	0.943497	100	12000	1000	400	100	56.42	1485	153
0	30	900	16	1	1	1	1	0	3	2	0	2	1.15199	200	5879.05	2000	300	1000	56.42	104.808	29.2
1	52	2704	9	1	1	0	0	0	1	5	0	1	0.545465	25	14500	0	18	0	56.42	758.265	41.28
0	58	3364	12	1	1	0	0	0	1	5	0	1	-0.149081	60	32500	0	18	33	56.42	1509.02	62.4
1	34	1156	16	1	1	0	1	0	1	5	0	2	1.15199	80	3500	1000	18	600	56.42	1232.7	64.5
0	37	1369	16	1	1	0	1	0	1	1	0	2	1.11772	70	6000	700	100	150	56.42	1239	81
0	43	1849	9	1	1	0	1	0	1	5	0	1	0.0187836	200	2250	500	53	750	56.42	1485.03	59.902
0	44	1936	9	1	1	0	0	0	1	5	0	1	-0.710028	42	1000	500	62	100	56.42	901.91	44
0	36	1296	16	1	1	0	1	0	1	4	0	2	0.753958	200	1000	1000	18	1000	56.42	2431	168.9
1	60	3600	9	1	1	0	0	0	2	5	0	1	0.943497	150	2500	100	50	100	56.42	474.04	35.2
0	25	625	16	0	1	0	0	0	1	5	0	2	1.15199	150	800	300	100	200	56.42	1787.49	37.14
1	38	1444	16	1	1	0	1	0	1	3	0	1	0.943497	100	11000	500	200	300	56.42	2448	361.5
1	43	1849	9	1	1	0	0	0	1	5	0	2	1.15199	50	3900	0	83	450	56.42	1315.05	63.4
1	62	3844	12	1	1	2	0	0	1	5	0	1	0.943497	120	3000	150	20	45	56.42	5312	75.6
0	52	2704	9	1	1	0	0	0	3	5	0	0	0.545465	100	200	150	51	40	56.42	497.62	8.06667
1	41	1681	6	0	1	0	0	0	1	5	0	1	0.943497	150	200	200	112	30	56.42	188.2	28.33
0	45	2025	9	1	1	0	0	0	1	4	0	1	0.943497	58	650	0	12	800	56.42	451.55	7.15
0	53	2809	6	1	1	0	0	0	1	5	0	1	0.248951	1000	5000	234.723	62	800	56.42	953.729	62.3
0	51	2601	9	1	1	0	0	0	1	5	0	1	0.943497	150	0	0	18	205.696	56.42	89.8	17.541
1	61	3721	0	0	1	1	0	0	1	5	0	0	-0.884256	10	0	450	12	0	56.42	10.275	10.11
0	34	1156	6	1	1	0	1	0	1	4	1	1	-0.710028	50	0	500	62	252.937	56.42	566.75	56.5
0	49	2401	16	1	1	1	0	0	1	4	0	1	0.943497	120	13000	750	12	1383	56.42	212.77	69.829
1	70	4900	9	1	1	2	0	0	1	5	0	0	0.545465	15	3000	100	12	0	56.42	614.361	10.24
1	83	6889	6	1	1	1	0	0	1	5	0	0	-1.28229	30	0	400	0	30	56.42	400.8	4.62
0	63	3969	9	1	1	2	0	0	2	5	0	0	0.545465	10	6000	200	62	50	56.42	63.288	12.145
0	51	2601	9	1	1	0	0	0	1	5	0	1	-0.0154817	300	0	0	30	350	56.42	350.05	41.486
0	52	2704	12	1	1	0	0	0	1	5	1	2	1.15199	122.126	3000	8.09917	18	118.87	56.42	512.763	18
0	48	2304	9	1	1	1	0	0	1	5	0	0	-1.28229	150	500	50	62.041	300	56.42	690.614	16
0	71	5041	6	1	1	2	0	0	2	5	0	1	-0.149081	20	12000	0	12	0	56.42	748.373	22.285
0	55	3025	9	1	1	0	0	0	1	5	0	1	0.545465	30	500	200	18	40	56.42	654.893	19.3
0	61	3721	9	1	1	1	0	0	1	5	0	0	0.545465	200	3500	400	12	0	56.42	270.393	0
0	68	4624	6	1	1	2	0	0	1	5	0	0	-1.28229	30	0	300	12	30	56.42	601.1	10.14
0	59	3481	6	1	1	0	1	0	1	4	0	1	-0.0649044	400	10000	9.83909	12	37.5086	56.42	770.733	65.92
0	51	2601	6	1	1	0	1	0	1	4	0	0	-1.28229	17	2901.46	63.9367	12	413.472	56.42	1126.41	39.2
0	60	3600	12	1	1	1	0	0	1	5	0	0	-0.637164	96.7206	5000	0	67	50	56.42	675.4	55.335
0	46	2116	6	1	1	0	1	0	1	5	0	0	0.545465	50	7500	300	12	50	56.42	471.5	30
1	48	2304	9	1	1	0	0	0	1	3	0	1	-0.149081	100	0	300	60	100	56.42	1835	25.8
0	46	2116	9	1	1	0	0	0	3	4	0	1	0.248951	10	2000	0	12	100	56.42	107.567	1.07333
0	65	4225	9	1	1	2	0	0	1	5	0	2	0.423179	100	5500	0	12	25	56.42	865.37	14.062
0	58	3364	12	1	1	0	0	0	1	5	0	2	1.15199	35	9000	0	12	100	56.42	196.484	23.532
0	49	2401	9	1	1	0	1	0	1	5	0	0	0.545465	55	0	500	18	50	56.42	1203.05	31.2
1	31	961	16	0	1	0	0	0	1	3	0	2	1.15199	20	1000	50	0	50	56.42	490.174	48
0	65	4225	0	1	1	3	0	0	1	5	0	1	-0.149081	10	8500	0	12	100	56.42	32.8532	13.828
1	60	3600	9	1	1	0	0	0	1	5	0	0	-1.28229	83	0	0	162	83	56.42	918	16.241
0	72	5184	0	1	1	2	0	0	1	5	0	0	-1.28229	60	0	0	18	0	56.42	762.389	4.56
1	49	2401	9	1	1	0	0	0	1	5	0	1	0.545465	80	2446.74	600	115	200	56.42	217.25	60.025
0	49	2401	12	1	1	0	0	0	3	2	0	1	0.943497	110	7500	1750	62	200	56.42	155.267	19.5333
0	51	2601	9	1	1	1	0	0	1	5	0	1	-0.149081	100	45000	240	12	100	56.42	495.251	83.524
1	49	2401	12	1	1	0	0	0	1	3	0	1	0.545465	100	16500	0	144	75	56.42	203.425	23.58
1	50	2500	9	1	1	1	0	0	4	3	0	1	0.545465	83	1950	83	112	292	56.42	392.825	4.65
0	48	2304	12	1	1	0	0	0	1	5	0	2	1.15199	400	4500	500	67	100	56.42	293.229	121.296
0	58	3364	12	1	1	1	1	0	1	5	0	1	0.545465	200	4000	350	83	1000	56.42	775.35	17.52
0	58	3364	9	1	1	0	0	0	1	5	0	0	-0.18971	145	10000	300	77	65	56.42	826.559	10.722
1	57	3249	12	1	1	0	0	0	1	3	0	1	0.0187836	65	3300	100	30	10	56.42	861.603	91.916
1	69	4761	6	1	1	2	0	0	1	5	0	1	0.545465	10.8012	3000	0	14.7295	50	56.42	281.452	19.721
1	79	6241	6	1	1	2	0	0	1	4	0	0	0.545465	8	8000	100	18	20	56.42	306.8	40.62
1	49	2401	9	1	1	0	1	0	1	5	0	0	0.545465	82.5361	750	800	67	0	56.42	675.55	20.822
0	80	6400	9	1	1	1	0	0	2	4	0	0	-0.637164	200	0	200	20	300	60.65	-19.9	25.2205
0	30	900	9	1	0	0	0	0	1	5	0	1	0.248951	150	500	1200	160	0	60.65	419.279	28.277
0	43	1849	9	1	0	0	0	0	4	5	1	1	-0.710028	400	5000	0	0	200	60.65	23.5	0
1	32	1024	12	1	0	0	2	0	1	3	1	2	1.15199	300	6000	4000	1000	50000	60.65	3720	309
0	64	4096	9	1	0	1	1	0	4	4	0	0	0.943497	300	6000	0	100	0	60.65	22.025	1.1
0	70	4900	16	1	1	1	0	0	1	5	0	0	-1.28229	350	1202.29	3.00528	0	3.54434	60.65	1460.76	64.528
1	64	4096	9	1	1	2	0	0	2	4	0	2	1.15199	100	5000	0	40	100	60.65	27.02	26.675
0	59	3481	16	1	1	1	0	0	1	4	0	1	0.663907	100	3001	300	80	0	60.65	1694.22	120
0	84	7056	0	1	1	1	0	0	1	5	0	0	-1.28229	44.9957	0	16.227	22.373	0	60.65	1.9	9.8
0	46	2116	6	1	0	0	1	0	5	4	1	0	-1.28229	300	4000	0	20	100	60.65	24.62	2.2
0	61	3721	12	1	1	2	0	0	1	5	0	1	0.248951	200	3000	0	12	100	60.65	75.06	30
1	50	2500	12	0	1	0	0	0	1	5	0	1	0.943497	0	1000	500	170	50	60.65	20.32	33.93
0	24	576	9	0	0	0	0	0	1	4	0	0	-1.28229	100	1500	100	50	100	60.65	4.601	0
1	62	3844	9	1	1	1	0	0	1	5	0	1	0.0187836	50	2000	500	25	0	60.65	25.2	55
1	22	484	9	1	0	0	0	0	4	3	0	3	1.32622	300	0	1000	0	0	60.65	207.375	26.6885
1	39	1521	12	1	1	0	1	0	3	5	1	0	-1.28229	60	800	100	120	200	60.65	2673.33	5.724
0	83	6889	0	1	1	1	0	0	1	5	0	0	-1.28229	50	0	0	0	0	60.65	503.136	10.2
0	53	2809	12	1	1	0	0	0	1	5	0	1	-0.149081	125	0	100	110	0	60.65	30.6	31
0	45	2025	9	0	0	0	0	0	2	5	0	1	0.943497	100	500	250	20	100	60.65	3.775	12.05
1	63	3969	9	1	1	2	0	0	1	4	1	1	0.0187836	60	0	200	0	50	60.65	4204.1	60
0	59	3481	16	1	1	0	0	0	1	4	0	1	0.943497	50	2000	0	200	0	60.65	1005.85	53.8
1	42	1764	12	0	0	2	1	0	1	5	0	1	0.0187836	40	1500	500	134	0	60.65	435.771	66.2
0	52	2704	12	1	1	0	0	0	1	5	0	2	1.15199	150	10000	500	130	0	60.65	55	68.551
1	80	6400	16	1	0	1	0	0	1	5	0	0	0.943497	300	2000	2000	200	1500	60.65	2420	46.8
1	40	1600	12	0	1	2	0	0	4	5	0	1	0.943497	200	4500	200	0	600	60.65	-21.5	0
1	48	2304	9	0	0	0	0	0	1	5	0	0	-0.884256	1000	0	0	0	0	60.65	1	2
1	49	2401	9	1	0	0	1	0	1	5	0	1	-0.149081	100	500	0	10	0	60.65	350.3	9.46
1	77	5929	12	1	1	1	0	0	1	5	0	1	0.943497	18	0	0	31	0	60.65	6.08	8.563
1	64	4096	6	1	1	2	0	0	1	4	0	2	1.15199	100	8000	300	40	100	60.65	2148.5	48.6
0	65	4225	12	1	1	1	0	0	1	5	0	0	0.943497	60	5200	109.097	20	0	60.65	10.5	24.1
0	63	3969	16	1	1	3	0	0	1	3	0	2	1.15199	210	5000	1000	122	200	60.65	2898.1	101
1	60	3600	9	1	1	0	0	0	1	4	0	1	0.545465	300	4000	2000	120	0	60.65	15.5	111
1	58	3364	9	1	1	0	0	0	3	5	1	0	-0.637164	150	10000	200	0	0	60.65	164.348	15.6667
1	49	2401	12	0	1	1	0	0	2	3	0	0	0.455414	200	2000	1500	20	0	60.65	2.5	33.4
0	54	2916	6	1	1	0	0	0	1	4	0	0	0.943497	300	3000	0	150	100	60.65	261.4	205.8
0	52	2704	0	1	1	0	0	0	1	5	0	0	-1.28229	0	0	0	0	0	60.65	2.6	3
0	65	4225	9	0	1	1	0	0	1	5	0	1	0.943497	35	3500	350	0	0	60.65	117.23	30.448
0	62	3844	9	1	1	2	1	0	1	4	0	1	0.663907	200	3000	400	50	100	60.65	87.2	93.014
1	58	3364	9	1	1	1	0	0	1	5	0	0	-0.18971	70	10000	0	20	200	60.65	21.5	42
0	28	784	9	1	0	0	1	0	3	4	0	2	1.15199	200	1500	1000	75	50	60.65	2.33333	6.33333
1	67	4489	6	1	1	2	1	0	1	5	0	0	0.455414	70	2000	0	73	100	60.65	369.6	61.05
1	65	4225	9	1	1	2	0	0	1	5	0	1	-0.149081	100	400	120	20	100	60.65	2.025	69
0	61	3721	9	1	0	2	0	0	1	4	0	1	0.943497	50	2000	0	80	30	60.65	3294.5	100
1	49	2401	6	1	1	0	0	0	1	5	0	1	-0.149081	30	0	0	20	0	60.65	29	13
0	60	3600	12	1	1	0	0	0	1	5	0	1	0.943497	200	5000	1000	40	200	60.65	1258	105.5
0	58	3364	12	1	1	0	0	0	1	4	0	1	-0.149081	100	3000	1000	60	150	60.65	686.092	24
0	64	4096	12	1	1	2	0	0	3	4	0	2	1.15199	260	10000	1500	150	1000	60.65	68.3833	54
0	58	3364	16	1	1	0	0	0	1	3	0	2	1.15199	200	3000	500	100	0	60.65	2460	79.237
0	53	2809	12	1	1	0	0	0	1	4	0	1	-0.149081	150	0	150	20	200	60.65	12	62.2
1	45	2025	12	1	1	0	0	0	1	4	0	1	0.545465	300	10000	1000	150	200	60.65	5499.86	312
0	43	1849	12	1	1	2	0	0	5	5	0	1	0.545465	300	2000	800	200	150	60.65	2.7	33.8898
1	42	1764	9	1	0	0	1	0	1	3	1	1	0.943497	200	6000	1000	100	0	60.65	735.959	81.2
1	70	4900	16	1	1	1	0	0	1	5	0	1	0.943497	0	3000	350	45	0	60.65	9.15	25.2
1	66	4356	9	1	1	2	0	0	1	5	1	1	0.943497	30	20000	500	80	0	60.65	571.1	110.5
1	76	5776	16	1	1	2	0	0	1	4	0	1	0.663907	55	7000	300	20	0	60.65	1007.03	39.6
0	68	4624	9	1	1	1	0	0	1	5	0	0	0.943497	30	200	100	20	0	60.65	69.5	29.46
1	52	2704	16	1	1	0	0	1	1	3	1	3	1.32622	300	8000	1500	180	800	60.65	1421	479
1	53	2809	12	0	1	0	0	0	1	5	0	0	-1.28229	100	0	2.11981	20	0	60.65	0.145	6
0	62	3844	16	1	1	2	0	0	1	5	0	2	1.15199	197	4000	150	100	180	60.65	39.02	67.644
1	57	3249	16	1	1	0	0	0	1	3	0	1	0.943497	120	5000	0	120	0	60.65	258	124.73
0	64	4096	12	1	1	1	0	0	1	5	0	0	-0.18971	10	1000	0	20	18	60.65	62	25.05
1	66	4356	9	1	1	2	0	0	2	5	0	2	1.15199	50	3000	300	35	0	60.65	405.25	30
1	57	3249	6	0	1	0	0	0	1	5	0	2	1.15199	30	500	0	10	8	60.65	26	8.4
0	79	6241	6	1	1	1	0	0	1	5	0	0	-1.28229	0	500	500	20	0	60.65	4	36.5
0	46	2116	9	1	1	0	0	0	1	5	0	2	1.15199	250	2000	500	20	50	60.65	55.5	2
0	58	3364	12	1	1	0	0	0	3	3	1	2	0.753958	50	1500	500	20	20	60.65	694.513	2.93333
0	47	2209	9	1	1	0	0	0	1	5	0	2	1.15199	200	3000	1000	20	100	60.65	22.4	0
0	69	4761	12	1	1	2	0	0	1	5	0	0	0.943497	100	3000	2800	95	0	60.65	772.014	33.9
0	70	4900	16	1	1	2	0	0	2	4	0	1	0.545465	100	1000	1000	20	0	60.65	775.25	33.6
0	64	4096	12	1	1	2	1	0	5	4	1	2	1.15199	150	10000	0	150	2500	60.65	422.22	29.12
0	62	3844	12	1	1	2	0	0	3	4	0	3	1.32622	200	4000	500	180	8000	60.65	853.533	33.3333
1	63	3969	9	1	1	2	0	0	3	5	0	2	1.15199	80	2000	500	20	10	60.65	237.683	22
1	76	5776	12	1	1	2	0	0	2	4	0	0	0.943497	70.144	1000	500	60	0	60.65	1081.55	56.5
1	69	4761	12	1	1	2	0	0	2	4	0	0	0.455414	60	10000	500	280	0	60.65	1111.53	43.55
0	53	2809	12	1	1	0	0	0	1	1	0	2	1.15199	50	4000	200	100	0	60.65	1831.7	97.2
0	59	3481	12	1	1	0	0	0	1	4	0	1	0.545465	150	2600	150	100	0	60.65	624.72	29
1	76	5776	16	1	1	2	0	0	2	4	0	2	1.11772	50	2000	1000	60	0	60.65	835.005	45
0	68	4624	9	1	1	2	0	0	1	5	0	1	0.943497	150	5000	500	100	50	60.65	294	53.5
0	60	3600	9	1	1	0	0	0	3	4	0	2	1.15199	90	2000	300	20	100	60.65	355.833	25.6667
0	65	4225	12	1	1	2	0	0	1	1	0	1	0.943497	50	12000	0	100	50	60.65	3241	374
0	62	3844	9	1	1	2	0	0	3	5	0	1	0.943497	300	5000	200	100	0	60.65	75.3	27.339
0	71	5041	9	1	1	2	0	0	1	5	0	0	0.455414	60	0	500	100	0	60.65	2016.22	60
0	57	3249	9	1	1	0	0	0	3	5	1	2	1.15199	250	500	0	20	0	60.65	36.1067	18
0	47	2209	12	1	1	0	0	0	1	4	0	1	0.943497	100	1000	0	100	50	60.65	868.05	29.5
0	62	3844	6	1	1	2	0	0	2	5	0	0	-0.587741	70	6000	0	20	0	60.65	4.035	25.9
0	56	3136	12	1	1	0	0	1	1	4	0	2	1.15199	130	3000	0	92	400	60.65	3408.2	254
1	56	3136	9	1	1	0	0	0	2	4	0	1	0.943497	100	0	300	80	300	60.65	35.265	9
0	45	2025	9	1	1	0	0	0	3	5	0	1	0.943497	110	0	0	70	0	60.65	530.7	13.9167
0	53	2809	12	1	1	0	0	0	3	5	0	1	-0.149081	110	3000	100	70	20	60.65	557.967	20.2
1	55	3025	16	1	1	0	0	0	3	5	1	0	0.943497	180	8000	1000	58	0	60.65	7.41667	17.3667
0	68	4624	9	1	1	2	0	0	1	5	0	1	0.943497	200	1000	500	55	500	60.65	203.3	65.5
1	37	1369	9	1	0	0	1	0	3	2	1	3	1.32622	100	2000	0	0	100	60.65	108.167	23
0	71	5041	9	1	1	2	0	0	1	5	0	1	-0.149081	200	3000	500	200	12.458	60.65	18.3	36.2
1	74	5476	16	1	1	2	0	0	2	5	0	2	1.15199	50	2000	1000	20	0	60.65	1011.51	35.4
0	60	3600	12	1	1	0	0	1	1	5	1	1	0.943497	242.739	6000	0	100	150	60.65	2091	66
0	63	3969	16	1	1	2	0	0	1	5	0	1	0.943497	50	2000	250	80	0	60.65	1293.5	82.05
0	72	5184	12	1	1	2	0	0	1	4	0	1	0.943497	144	6000	400	40	0	60.65	1292.02	127
0	85	7225	0	1	1	1	0	0	1	5	0	0	-1.28229	39	2000	0	20	0	60.65	1907.7	33.2
0	80	6400	9	1	1	2	0	0	1	4	0	0	0.943497	100	10000	500	20	0	60.65	1740.5	75.5
1	64	4096	9	1	1	2	0	0	3	5	0	1	0.663907	230	0	500	85	0	60.65	354.833	30.4793
1	58	3364	12	1	1	0	0	0	1	4	0	0	-1.28229	150	2000	1000	20	0	60.65	733	11.5
0	38	1444	16	1	1	2	0	0	1	3	1	2	1.15199	500	4500	150	226	300	60.65	4815	268.37
0	69	4761	9	1	1	2	0	0	1	4	0	1	0.663907	50	10000	0	150	0	60.65	1643.05	67.2
1	55	3025	12	0	1	2	0	0	1	3	0	1	0.943497	250	2000	500	20	350	60.65	2781.5	110.6
0	30	900	16	0	1	0	0	0	1	3	0	2	1.15199	100	1000	500	170	100	60.65	1685.5	89.75
0	58	3364	9	1	1	0	0	0	1	5	0	1	0.663907	150	1800	0	20	0	60.65	303	25
0	30	900	16	1	1	0	0	0	1	2	0	1	0.943497	300	3000	600	119	100	60.65	1852	42.39
0	44	1936	12	1	1	0	1	0	1	5	0	1	0.943497	150	2500	1000	80	850	60.65	1563	42.3
1	73	5329	16	1	1	2	0	0	1	4	0	1	0.943497	40	400	100	40	0	60.65	9.502	63.76
0	80	6400	0	1	1	2	0	0	1	5	0	1	-0.149081	90	0	0	10	0	60.65	108	67.2
0	54	2916	12	1	1	1	0	0	1	5	0	1	0.943497	180	0	500	88	150	60.65	2054	181.2
0	69	4761	9	1	1	2	0	0	2	5	0	1	0.943497	200	0	1500	100	50	60.65	56.16	31.7
0	67	4489	9	1	1	2	0	0	1	4	0	1	0.545465	40	2000	600	30	0	60.65	1516.32	71.2
0	62	3844	9	1	1	2	0	0	3	4	0	2	1.15199	200	3000	200	150	50	60.65	117.673	28.8
0	70	4900	9	1	1	2	0	0	1	3	0	2	1.15199	133	1500	0	46	0	60.65	2066.5	79.232
1	75	5625	16	1	1	2	0	0	1	3	0	2	1.15199	280	10000	1000	180	0	60.65	1830.55	80.4
0	85	7225	9	1	1	2	0	0	1	4	0	2	1.15199	50	4000	200	45	0	60.65	1573	76
0	56	3136	16	1	1	0	1	0	1	5	0	0	-0.637164	400	1500	500	100	500	60.65	2772.1	78.25
1	81	6561	16	1	1	2	0	0	1	5	0	2	1.15199	80	400	0	43	0	60.65	1654.5	50.05
0	71	5041	12	1	1	2	0	0	1	5	0	1	0.943497	50	3000	100	43	0	60.65	1314.01	55.65
1	65	4225	9	1	1	2	0	0	1	4	0	2	0.753958	100	800	100	25	0	60.65	1009.5	48.8
0	74	5476	9	1	1	2	0	0	1	4	0	1	0.943497	100	1200	0	80	0	60.65	-17.95	55
0	49	2401	9	1	1	1	0	0	1	5	0	1	0.663907	125	5000	2000	80	1000	60.65	3312.5	88.96
0	67	4489	6	1	1	2	0	0	1	5	0	1	0.663907	150	10000	0	10	0	60.65	46.55	77.02
0	70	4900	9	1	1	2	0	0	1	5	0	0	-0.18971	100	3000	500	20	0	60.65	1332.42	49.2
0	58	3364	9	1	1	0	0	0	1	5	0	1	0.248951	100	12000	0	20	0	60.65	1534	44
0	76	5776	12	1	1	2	0	0	1	5	0	2	1.15199	28	2000	500	75	0	60.65	1640.05	53.1
1	62	3844	9	0	1	3	0	0	1	5	0	2	1.15199	10	2000	0	45	0	60.65	522	41.8
0	70	4900	12	1	1	2	1	0	1	5	0	0	0.455414	60	5000	400	20	0	60.65	1743	68.5
0	85	7225	12	1	1	1	0	0	1	4	0	2	1.15199	200	5000	500	120	20	60.65	2659	44.33
0	69	4761	12	1	1	2	0	0	2	4	0	1	-0.149081	100	0	500	150	100	60.65	933.138	17.66
1	57	3249	12	1	1	0	0	0	1	5	0	1	0.943497	150	1500	1000	20	0	60.65	55.555	49.7
0	61	3721	9	1	1	2	0	0	1	5	0	1	-0.149081	50	0	100	30	50	60.65	563.17	53.5
1	82	6724	9	1	1	2	0	0	1	5	0	1	0.943497	250	2500	500	100	750	60.65	1213.5	54.3
1	68	4624	12	1	1	2	0	0	1	4	0	2	1.15199	300	3000	200	150	900	60.65	2032.15	85
1	32	1024	12	0	1	1	0	0	1	4	0	2	1.15199	150	2000	0	100	0	60.65	1017.6	42.94
0	42	1764	12	1	1	0	0	0	1	1	0	1	0.663907	200	1000	350	130	100	60.65	50.55	14.68
0	26	676	16	1	1	0	0	0	2	3	0	1	0.663907	150	3000	600	70	500	60.65	380	100.75
0	62	3844	9	1	1	2	0	0	1	5	0	0	-0.884256	200	12500	0	140	10	60.65	866.05	0.9
1	52	2704	12	1	1	0	0	0	3	5	1	2	0.753958	25	0	0	10	0	60.65	1669.17	15.6667
0	79	6241	12	1	1	1	0	0	2	5	0	1	-0.149081	50	1200	0	20	0	60.65	18.6	18
1	62	3844	9	1	1	2	0	0	3	5	0	3	1.32622	200	4067.7	500	18.3379	300	60.65	0.366667	24.2
1	31	961	12	0	1	0	0	0	1	5	0	0	0.943497	100	0	0	0	0	60.65	21.3	25.2
1	57	3249	9	1	1	0	0	0	1	5	0	1	-0.149081	100	4500	400	0	100	60.65	13.055	56.7
0	84	7056	16	1	1	2	0	1	1	3	0	1	0.248951	200	0	2000	200	1000	60.65	4367.01	90.5
1	50	2500	16	1	1	0	0	0	1	5	0	1	0.545465	150	5000	0	35	200	60.65	86.55	82.061
0	33	1089	16	0	1	0	0	0	4	4	1	2	0.838135	200	1000	500	200	150	60.65	52.15	22.2
1	85	7225	12	1	1	2	0	0	1	4	0	1	0.248951	35	1000	1000	300	0	60.65	2248.3	109.8
0	66	4356	9	1	1	2	0	0	1	5	0	1	-0.149081	50	2000	0	100	0	60.65	19.5	54
0	64	4096	9	1	0	2	0	0	3	5	1	1	0.248951	300	4258.91	1000	1000	1000	60.65	2220.33	49.7333
1	74	5476	9	1	1	2	0	0	1	5	0	0	-0.239132	150	2000	0	20	100	60.65	61.1055	48
1	50	2500	16	1	1	0	0	0	1	3	0	1	0.545465	100	2000	0	100	550	60.65	1192	88.2
0	62	3844	12	1	1	2	1	0	1	5	0	1	-0.149081	200	2000	2000	500	500	60.65	1615.02	98.8
0	42	1764	16	1	0	0	0	1	1	3	0	2	1.15199	500	5000	700	100	1000	60.65	4556.8	145.5
0	57	3249	12	0	1	2	0	0	3	5	0	1	0.248951	45	1100	750	95	20	60.65	305.833	41
1	59	3481	9	1	1	0	0	0	1	4	0	1	0.663907	50	2000	200	20	30	60.65	925.55	78.2
0	57	3249	12	1	1	0	0	1	1	5	0	1	-0.149081	200	10000	0	130	100	60.65	1064	84.3
0	35	1225	12	1	1	0	1	0	3	4	0	1	-0.149081	50	400	550	150	200	60.65	1025.33	20.6667
0	49	2401	9	1	0	0	0	0	1	5	0	1	0.943497	50	2000	150	90	200	60.65	692.801	49.6
0	71	5041	12	1	1	2	0	0	1	5	0	1	0.248951	100	7000	0	30	0	60.65	852.5	72
0	81	6561	0	1	1	1	0	0	1	5	0	0	-1.28229	40	0	0	0	0	60.65	370.6	9.5
0	78	6084	12	1	1	1	0	0	1	5	0	1	-0.149081	100	0	200	120	0	60.65	1539.72	36
0	85	7225	9	1	1	1	0	0	3	5	0	1	-0.149081	170	500	0	120	80	60.65	8.92333	53.0333
0	60	3600	12	1	1	0	0	0	1	2	0	1	0.943497	160	10000	1000	100	1000	60.65	1713.1	130.75
1	40	1600	16	1	1	0	0	0	1	3	1	1	0.663907	1000	5500	1500	277.309	450	60.65	6112.5	187
0	64	4096	9	1	1	1	0	0	1	5	0	1	-0.149081	50	1000	200	24	100	60.65	417.91	27.9
0	47	2209	9	1	1	0	0	0	1	5	0	1	-0.149081	30	0	0	10	20	60.65	594.419	8.4
1	61	3721	16	1	1	2	0	0	2	5	0	2	1.15199	150	6000	0	95	450	60.65	51	29.4
1	71	5041	6	1	1	2	1	0	4	5	0	1	-0.149081	100	3000	0	200	450	60.65	63	22.875
0	68	4624	12	1	1	2	0	0	1	5	0	1	0.943497	50	4000	300	20	20	60.65	1848.75	110.2
0	39	1521	9	1	1	0	0	0	3	5	0	1	-0.149081	300	500	500	185	100	60.65	81.9186	0.166667
0	66	4356	16	1	1	1	0	0	1	4	0	2	0.753958	130	2000	150	0	0	60.65	807	48
0	59	3481	9	1	1	1	0	0	1	5	0	1	0.248951	100	0	0	100	0	60.65	24.5	4.82
1	24	576	9	0	0	0	0	0	1	4	0	1	-0.149081	150	0	2000	130	100	60.65	865	177.28
0	76	5776	9	1	1	2	0	0	1	5	0	0	0.455414	40	5000	500	20	5	60.65	223	31
0	39	1521	9	1	0	1	0	0	1	4	1	1	0.943497	100	0	0	67	50	60.65	72.3	21
1	50	2500	9	1	1	1	0	0	2	4	0	1	0.943497	200	2500	500	100	1000	60.65	535.5	54.25
0	63	3969	16	1	1	1	0	0	2	5	0	1	-0.149081	100	500	100	150	30	60.65	456.3	20
1	35	1225	12	1	1	2	1	0	5	3	0	0	0.455414	500	2000	0	200	500	60.65	247.1	54.5
0	28	784	16	1	1	0	0	0	1	3	0	1	0.943497	200	500	300	100	200	60.65	81	17.5
1	54	2916	12	0	0	0	0	0	2	5	0	1	0.943497	40	0	0	0	400	60.65	110.33	0
0	37	1369	16	1	1	0	1	0	1	3	0	1	0.545465	100	0	1000	0	2000	60.65	836	115
1	62	3844	9	1	1	1	0	0	1	5	0	1	0.248951	30	1000	0	20	2000	60.65	1465.61	48
1	56	3136	12	1	1	0	0	0	1	5	0	0	0.943497	300	250	0	20	50	60.65	754.75	44.65
1	83	6889	0	1	1	3	0	0	3	5	1	2	0.753958	30	500	0	25	0	60.65	10.5167	11.4
0	69	4761	12	1	1	2	0	0	1	5	0	2	0.753958	40	4000	0	20	0	60.65	649.35	46
1	63	3969	9	1	1	2	1	0	1	5	0	1	0.943497	36	0	0	20	0	60.65	103.56	58.8
0	61	3721	9	1	1	2	0	0	1	5	0	1	0.248951	100	0	0	100	200	60.65	20.1	45.6
1	70	4900	0	1	1	2	0	0	2	5	0	1	0.248951	89.1334	0	50	79.8831	0	60.65	126.124	28.8
0	48	2304	6	1	0	0	0	0	1	5	0	0	0.943497	150	250	1800	0	900	60.65	-21.5	70
0	82	6724	6	1	1	1	0	0	1	5	0	0	0.943497	75	1000	0	20	20	60.65	584.388	30
1	59	3481	12	1	1	1	0	0	1	5	0	0	0.943497	200	4000	0	158	100	60.65	1440.02	62.4
0	60	3600	12	1	1	0	0	0	1	4	0	3	1.32622	90	5000	0	20	200	60.65	1101.55	89.52
0	62	3844	9	1	0	2	0	0	1	5	0	0	0.943497	45	0	0	20	0	60.65	7.1	30.96
1	56	3136	9	1	1	0	1	0	1	5	0	1	0.248951	50	100	0	180	0	60.65	762.5	48
0	58	3364	9	1	1	0	1	0	1	5	0	2	1.15199	200	3000	0	150	100	60.65	269.5	105.2
0	77	5929	9	1	1	1	0	0	1	5	0	1	-0.149081	160.869	300	0	36.453	0	60.65	774.828	24
0	58	3364	9	1	1	2	0	0	1	5	0	1	0.943497	300	0	1000	122	2000	60.65	1992.53	133.1
0	68	4624	6	1	1	2	1	0	1	5	0	0	-1.28229	0	4602.43	0	20	0	60.65	668.407	2.676
1	44	1936	12	1	1	0	0	0	3	1	0	1	-0.149081	300	4000	0	100	360	60.65	7.83333	28.3333
0	39	1521	9	1	0	1	1	0	1	3	0	1	-0.149081	100	500	0	50	30	60.65	68.1	98.72
1	76	5776	9	1	1	2	0	0	2	5	0	0	-1.28229	30	0	0	60	0	60.65	407.5	30
0	62	3844	9	1	1	2	0	0	1	5	0	1	0.943497	150	2750	0	0	0	60.65	1611.17	61.15
0	67	4489	16	1	1	2	0	0	1	5	0	2	1.15199	0	3000	100	50	100	60.65	759.05	54.6
1	30	900	16	1	1	0	1	0	3	2	1	3	1.32622	300	5144.71	300	100	200	60.65	440.281	50
0	40	1600	9	1	1	0	0	0	1	5	0	0	-1.28229	10	0	97.6614	0	0	60.65	270.32	8.4
0	64	4096	9	1	0	2	0	0	1	5	0	0	-0.884256	30	0	0	23	0	60.65	4.4	46.8
0	51	2601	9	1	0	1	0	0	4	5	0	1	-0.149081	150	2000	0	150	200	60.65	8.25	24.4
0	30	900	16	1	1	0	1	0	5	3	0	1	0.248951	200	5000	4000	90	1500	60.65	220.402	11.02
1	78	6084	0	1	1	1	0	0	1	5	0	0	-1.28229	25	0	0	20	0	60.65	2	24
1	37	1369	16	1	1	0	0	0	1	4	0	2	1.15199	50	0	500	100	100	60.65	865	60
1	82	6724	12	1	1	2	0	0	1	5	0	1	0.248951	40	200	0	20	0	60.65	1143.51	111
0	38	1444	0	1	0	2	1	0	6	5	1	0	0.943497	0	0	0	20	0	60.65	2.00833	0
0	85	7225	0	1	1	2	0	0	1	5	0	1	0.248951	40	0	0	0	0	60.65	440	2
0	19	361	12	0	1	0	0	0	1	3	0	2	0.423179	100	0	0	50	150	60.65	19.07	32.2
0	68	4624	16	1	1	1	0	0	1	4	0	2	1.15199	150	2500	0	129	0	60.65	240.1	30
0	39	1521	12	1	1	2	0	0	1	5	0	1	0.0187836	100	2000	1000	65	100	60.65	15.525	78.7
0	51	2601	12	1	1	0	0	0	1	5	0	2	1.15199	200	2000	0	100	500	60.65	21.1	86
0	63	3969	6	1	1	1	1	0	1	5	0	1	0.248951	200	0	0	120	100	60.65	781.075	24
0	75	5625	16	1	1	1	0	0	1	5	0	2	1.15199	0	10000	0	18.3999	0	60.65	870.677	53
0	50	2500	12	1	1	0	0	0	3	5	1	0	-1.28229	100	0	0	20	0	60.65	73.024	11.2217
0	21	441	16	0	1	0	0	0	1	4	0	1	-0.149081	100	0	300	100	150	60.65	573.2	11.5
0	62	3844	9	1	1	2	0	0	1	5	0	1	0.545465	60	7000	250	20	200	60.65	1054.4	66
1	73	5329	9	1	1	2	0	0	1	5	1	2	1.15199	120	1000	0	20	400	60.65	1317.2	56
1	76	5776	6	1	1	1	0	0	1	5	0	1	0.248951	100	1200	600	30	200	60.65	100	35.95
1	32	1024	16	1	0	0	1	0	1	2	0	1	0.943497	300	1000	650	200	1000	60.65	651.03	92.9
1	46	2116	16	0	1	1	0	0	2	5	0	2	1.15199	150	1000	0	1000	300	60.65	362.5	12
0	63	3969	16	1	1	1	0	0	1	5	0	1	-0.149081	91.5683	4000	500	20	30	60.65	417	30.2
1	66	4356	9	1	1	2	0	0	1	5	0	1	0.663907	100	2000	300	50	0	60.65	856	66.3
0	58	3364	9	1	1	0	0	0	1	5	0	2	1.15199	100	0	0	20	450	60.65	11.9	58.45
1	71	5041	16	1	1	2	0	0	3	5	0	3	1.32622	50	1500	0	50	0	60.65	172.53	20.29
0	77	5929	6	1	1	2	0	0	1	5	0	1	0.545465	35	2500	1000	20	0	60.65	294.018	38.4
1	59	3481	12	1	1	0	0	0	1	5	0	0	0.943497	29	4000	0	80.0836	250	60.65	12.7998	46.2
1	74	5476	16	1	1	2	0	0	2	5	0	2	0.423179	100	10000	500	45	0	60.65	22.5	47
0	28	784	16	1	0	0	1	0	1	1	1	2	1.15199	400	7000	2000	120	450	60.65	-10	0
0	77	5929	6	1	1	1	0	0	1	5	0	0	0.943497	200	0	0	0	100	60.65	761.129	24
0	21	441	16	0	1	0	0	0	1	3	0	2	1.11772	100	1000	0	150	100	60.65	565.919	151.5
0	54	2916	12	1	1	0	0	0	1	5	0	0	-1.28229	240	5460.38	0	160	0	60.65	719.459	68.8
0	50	2500	6	1	1	0	0	0	1	5	0	0	-1.28229	60	1000	0	20	80	60.65	413.05	0.5
1	34	1156	12	1	0	0	1	0	1	5	0	2	1.15199	200	1000	1500	80	1000	60.65	447.1	32
0	46	2116	9	1	1	1	0	0	1	4	1	2	1.15199	1000	0	0	1000	150	60.65	104	56.5
0	65	4225	6	1	1	2	0	0	1	5	0	1	-0.149081	100	800	0	20	0	60.65	664	61.2
0	58	3364	9	1	1	0	0	0	3	5	0	0	-1.28229	100	0	0	0	0	60.65	249.667	15.6
1	56	3136	9	1	1	0	0	0	1	5	0	0	-1.28229	60	2000	500	33	17	60.65	1703	109.9
0	57	3249	12	1	1	0	0	0	2	5	0	1	0.943497	100	2500	0	90	100	60.65	285.525	39.5
1	83	6889	0	1	1	1	0	0	1	5	0	2	1.15199	150	5500	0	60	100	60.65	398.654	42
0	56	3136	9	1	1	0	0	0	1	5	0	1	0.248951	25	2000	0	20	0	60.65	322	49
1	60	3600	9	1	1	1	0	0	1	5	0	1	0.943497	100	0	0	50	0	60.65	654.7	42
1	55	3025	12	1	1	1	0	0	1	1	0	2	1.15199	100	200	300	100	50	60.65	616	82.56
0	60	3600	12	1	1	0	0	0	2	5	0	2	1.15199	150	7000	0	150	0	60.65	12	18
0	46	2116	9	1	0	0	0	0	3	3	0	1	-0.149081	150	2000	500	70	100	60.65	201	16.3333
1	53	2809	6	1	1	0	0	0	1	4	1	1	0.943497	100	10000	1500	0	0	60.65	810.13	0
1	32	1024	16	0	1	0	0	0	1	4	1	2	1.15199	100	5000	300	20	200	60.65	1146	191.9
1	62	3844	9	1	1	2	0	0	1	5	0	2	1.15199	100	10000	1000	200	200	60.65	970.03	103.2
1	28	784	16	1	1	0	1	0	3	4	0	1	0.943497	150	2000	1000	100	800	60.65	627.333	50
0	66	4356	9	1	1	2	0	0	2	5	0	1	-0.149081	70	3000	550	100	0	60.65	367.733	31.2
1	58	3364	12	1	1	0	0	0	1	5	0	2	1.15199	100	9500	0	185	100	60.65	1216.05	110.76
0	62	3844	12	1	1	1	0	0	1	1	0	0	0.455414	300	1800	1000	20	200	60.65	394.5	118
1	65	4225	9	1	1	1	1	0	1	5	0	0	0.943497	150	0	200	200	1000	60.65	1107.5	46.68
0	83	6889	0	1	1	1	0	0	1	5	0	1	0.943497	30	0	0	20	0	60.65	2.05	0
0	42	1764	12	1	1	1	0	0	2	5	0	1	-0.149081	150	0	0	25	100	60.65	352.579	5
0	56	3136	12	1	1	0	0	0	1	5	0	1	0.943497	150	1000	0	20	550	60.65	22	27.8
1	53	2809	12	1	0	0	0	0	1	4	0	2	1.15199	100	500	300	129	1250	60.65	669.55	61.8
1	26	676	16	1	0	0	0	0	1	1	0	1	0.943497	300	0	1000	300	100	60.65	2970	74.5
0	73	5329	9	1	1	1	0	0	1	5	0	2	1.15199	200	1500	700	120	400	60.65	608	59.8
1	56	3136	12	1	1	0	0	0	1	5	0	0	0.943497	100	13000	0	200	100	60.65	446.325	61.07
1	82	6724	0	1	1	2	0	0	1	2	0	1	0.943497	100	1500	0	85	50	60.65	671.5	30
0	57	3249	9	1	1	1	0	0	1	4	0	2	1.11772	100	2200	1000	70	100	60.65	652.68	40.258
0	58	3364	9	1	1	0	0	0	2	5	0	1	0.248951	30	0	0	100	150	60.65	150.255	12.05
1	50	2500	12	1	1	0	0	0	1	5	0	2	0.423179	100	500	0	20	100	60.65	1240.3	28.361
0	58	3364	12	1	1	0	0	0	1	5	0	1	0.248951	200	0	0	100	1500	60.65	253	60.7
1	81	6561	16	1	0	1	0	0	4	5	1	0	-0.239132	100	0	0	150	50	60.65	266.4	2.8
0	66	4356	9	1	1	2	0	0	2	4	0	1	-0.149081	150	2000	500	10	0	60.65	335.808	28.85
1	53	2809	12	0	1	0	1	0	1	3	1	2	0.753958	300	3500	2000	95	1200	60.65	683	21
1	68	4624	16	1	1	2	0	0	1	4	0	1	0.663907	100	1000	500	140	0	60.65	62.4	0
1	45	2025	16	1	1	0	0	0	1	5	0	2	0.838135	300	2000	500	70	0	60.65	1572.5	70
1	45	2025	16	1	1	0	0	0	1	5	1	0	0.943497	250	2000	750	500	2000	60.65	5689.06	338
1	51	2601	9	1	1	0	2	0	1	4	0	0	-1.28229	200	10000	1000	80	600	60.65	341.62	182.627
0	60	3600	12	0	1	1	0	0	2	5	0	2	0.753958	36	1800	0	100	0	60.65	785.75	37.075
0	22	484	16	0	1	0	0	0	1	3	0	1	0.248951	70	10500	250	300	150	60.65	9	60
0	50	2500	9	1	1	0	0	0	1	4	1	0	-1.28229	10	0	0	20	0	60.65	921.2	20.8
0	25	625	16	0	1	0	0	1	3	3	0	2	0.753958	300	0	1000	150	0	60.65	703.683	40.6667
0	63	3969	12	1	1	2	0	0	3	4	0	2	1.15199	300	0	0	500	250	60.65	771.264	33
1	56	3136	12	1	1	1	0	0	4	5	0	1	0.248951	30	200	400	300	30	60.65	32.5125	21.25
1	57	3249	16	1	1	0	0	0	2	5	0	3	1.32622	100	10000	500	50	25	60.65	2001.53	42
0	61	3721	12	1	1	2	0	0	1	4	0	1	-0.149081	148	15000	0	0	150	60.65	477.5	86.7
1	25	625	16	0	0	0	0	0	1	2	0	3	1.32622	200	3000	2500	300	0	60.65	212	119.6
0	68	4624	9	1	1	2	0	0	2	5	0	0	-1.28229	80	0	6.8572	10	800	60.65	1136.31	37
1	46	2116	16	1	1	0	0	0	3	3	1	1	0.943497	300	5500	300	200	10000	60.65	772.733	4.08333
0	62	3844	16	1	1	2	0	0	2	4	0	1	0.943497	40	3000	300	120	0	60.65	947.55	32
0	85	7225	0	1	1	1	0	0	1	5	0	0	-1.28229	0	800	0	0	0	60.65	20.55	40.47
1	85	7225	16	1	0	2	0	0	1	3	0	2	0.943497	100	1000	600	170	0	60.65	3018.1	190.2
0	47	2209	6	1	1	0	0	0	1	5	0	0	-0.884256	90	0	350	167	50	60.65	502.1	24
1	63	3969	9	1	1	1	0	0	1	5	0	0	-1.28229	10	0	0	0	0	60.65	11.22	0
0	42	1764	16	1	1	0	0	0	3	5	0	1	-0.149081	200	5500	450	100	133.29	60.65	614	14.5
0	32	1024	16	1	1	0	0	0	1	3	1	3	1.32622	200	2000	1000	500	100	60.65	842.5	80.2
0	73	5329	12	1	1	2	0	0	1	5	0	1	-0.149081	60	900	100	38	0	60.65	71.5	81.1
1	75	5625	16	1	1	2	0	0	1	4	0	3	1.32622	150	5500	0	150	100	60.65	3345.05	123.5
0	61	3721	16	1	1	2	0	0	1	1	0	2	1.15199	0	30000	0	300	2000	60.65	7032.78	496.6
0	50	2500	16	1	1	0	0	1	3	4	0	3	1.32622	300	6000	1000	200	1000	60.65	649.813	78.1333
0	59	3481	16	1	1	0	0	0	3	3	0	1	-0.149081	225	2000	500	176	0	60.65	3154.77	265
1	66	4356	16	1	1	1	0	0	1	5	0	2	1.15199	46	0	0	70	20	60.65	1007.76	25.2
0	45	2025	12	1	1	0	0	1	3	3	0	1	0.248951	200	1000	450	20	35.5309	60.65	20.4419	37
1	55	3025	12	0	1	1	0	0	2	5	0	2	1.15199	30	0	50	10	200	60.65	520.2	19.7
0	32	1024	12	1	1	0	1	0	3	2	0	2	1.15199	300	4000	161.498	72	23.8523	60.65	115.447	16.6667
0	73	5329	12	1	0	2	0	0	2	4	0	1	0.943497	60	0	800	20	0	60.65	1226	36
0	37	1369	16	1	1	0	2	0	1	3	1	2	1.15199	200	1000	368.127	213	1600	60.65	4515	5
0	51	2601	12	1	1	0	0	1	3	5	0	2	1.15199	240	11000	0	20	424.477	60.65	593.433	78.0667
0	80	6400	6	1	1	1	0	0	1	4	0	1	0.0187836	40	10000	0	20	0	60.65	1003.1	36
1	33	1089	16	1	1	0	0	0	1	4	0	2	1.15199	300	600	750	800	1000	60.65	4941.1	204.4
1	80	6400	16	1	0	1	0	0	1	5	0	2	1.15199	50	2000	0	50	0	60.65	901.52	94
0	56	3136	12	1	1	0	0	1	3	3	0	1	-0.149081	200	1000	0	60	100	60.65	1194.57	73.3
1	74	5476	16	1	1	2	0	0	2	5	0	2	1.15199	500	7500	0	100	1000	60.65	2560	43.5
0	63	3969	16	1	1	3	0	0	5	5	0	1	0.943497	400	10000	600	100	500	60.65	992.03	31
1	65	4225	16	1	1	2	0	0	2	2	0	2	1.11772	200	5000	30	100	1000	60.65	3928	42.5
0	25	625	16	0	1	0	0	0	3	3	0	2	1.15199	100	1600	50	120	100	60.65	299.504	14.0123
1	81	6561	9	1	1	2	0	0	2	5	0	1	0.943497	200	2000	0	150	100	60.65	1533.6	0
0	49	2401	16	1	1	0	0	0	4	5	0	0	0.943497	260	600	0	30	100	60.65	518	11.4
1	29	841	16	1	1	0	0	0	2	5	0	2	1.15199	130	2000	200	100	200	60.65	647.05	33.75
0	58	3364	16	1	1	0	0	0	3	5	0	0	0.455414	300	1000	1000	200	100	60.65	1295.33	53.3333
0	72	5184	0	1	1	1	0	0	4	5	0	2	1.15199	193.413	1000	150	200	100	60.65	452.663	34.25
0	63	3969	16	1	1	2	0	0	1	5	0	2	1.15199	200	3000	0	200	20	60.65	4090.05	170
1	42	1764	16	1	1	0	1	0	1	4	0	1	0.943497	500	45000	800	40	1500	60.65	4200.1	383
0	32	1024	16	1	1	0	1	0	3	3	0	2	1.11772	200	500	1000	100	300	60.65	1028.4	51.3333
1	52	2704	12	1	1	0	0	0	1	4	0	1	0.943497	20	6000	0	20	0	60.65	585	34.6
0	70	4900	16	1	0	1	0	0	4	4	1	1	0.943497	320	5000	500	0	2000	60.65	285.005	38
1	51	2601	16	1	1	0	0	0	1	2	0	3	1.32622	300	1000	2000	100	2000	60.65	4630.05	484
1	72	5184	0	1	1	2	0	0	1	1	0	1	0.943497	150	10000	0	150	100	60.65	3630.6	150
1	34	1156	19	1	1	0	1	0	3	1	0	2	1.15199	3000	0	81.5093	100	350	60.65	2436.67	350
1	74	5476	16	1	0	2	0	0	2	5	0	2	1.15199	50	500	0	100	0	60.65	2818.25	43.85
0	73	5329	16	1	1	2	0	0	1	4	0	1	0.0187836	250	20000	0	70	350	60.65	2102.02	10
0	52	2704	12	1	1	0	0	0	1	5	0	2	0.753958	100	4000	300	100	100	60.65	76.1	114.4
0	40	1600	16	1	1	0	1	0	1	3	0	3	1.32622	500	11000	1000	200	500	60.65	7032.78	496.6
0	58	3364	19	1	1	1	0	0	3	3	0	3	1.32622	600	7000	1500	500	1200	60.65	1960	71.6667
0	71	5041	16	1	0	2	0	0	2	5	0	1	0.943497	46.7288	300	0	20	0	60.65	875.462	24
0	39	1521	16	1	1	0	1	0	3	4	1	2	1.15199	300	11000	800	200	1500	60.65	610.167	79.3333
1	75	5625	16	1	1	1	0	0	1	4	0	1	0.943497	300	0	1000	50	2000	60.65	3410.22	198
0	58	3364	12	1	1	0	0	0	2	5	0	2	1.15199	100	2000	0	100	100	60.65	1665.53	14
0	71	5041	16	1	1	2	0	0	2	5	0	1	0.943497	250	15000	2000	100	200	60.65	2835.3	78
1	42	1764	16	1	1	0	0	0	3	3	0	3	1.32622	300	0	800	200	500	60.65	1333.5	29
1	50	2500	16	1	1	0	0	0	1	1	0	2	1.15199	250	1000	350	100	200	60.65	3103.1	23.672
0	70	4900	0	1	1	1	0	0	2	5	0	1	-0.149081	200	0	0	50	0	60.65	241.452	9
0	66	4356	9	1	1	2	0	0	2	3	0	1	0.943497	50	1000	0	35	0	60.65	1910.85	37.8
0	35	1225	16	1	1	0	1	0	3	4	0	0	-0.18971	150	0	0	0	0	60.65	155.85	26.6667
1	64	4096	12	1	1	2	0	0	3	4	0	2	1.15199	150	6000	500	150	500	60.65	1176.68	63.3333
0	53	2809	12	1	1	0	0	0	3	3	0	2	1.15199	200	0	1000	180	200	60.65	1120.67	43.4667
0	80	6400	12	1	0	1	0	0	1	5	0	1	0.248951	50	0	0	20	0	60.65	2017	24
0	40	1600	16	1	0	0	0	0	3	5	0	2	1.15199	500	2000	1000	300	800	60.65	1450.03	84.6667
0	52	2704	16	1	1	0	0	0	3	3	1	0	0.455414	100	300	500	150	80	60.65	581	35.45
0	42	1764	16	1	1	2	1	1	1	3	0	2	1.15199	300	2000	1800	1000	2000	60.65	4050.08	97
0	64	4096	9	1	1	2	0	0	2	4	0	0	0.455414	29	500	0	20	0	60.65	822.55	24.6475
1	78	6084	6	1	1	2	0	0	2	5	0	2	1.11772	10	200	0	30	0	60.65	517.25	26.7
1	57	3249	12	1	1	0	0	0	3	5	0	1	0.943497	200	0	0	20	50	60.65	341	22.655
0	69	4761	12	1	1	1	0	0	1	4	0	1	0.248951	0	6000	0	40	0	60.65	1703.93	28.8
0	52	2704	12	1	1	0	0	0	3	4	0	2	1.11772	300	6500	550	0	1000	60.65	873.267	42.5343
0	59	3481	16	1	1	0	1	1	3	3	0	0	0.943497	300	0	500	100	1000	60.65	1350.33	210
0	73	5329	16	1	1	2	0	0	1	3	0	1	0.943497	0	3000	0	80	0	60.65	3905.1	133.8
0	52	2704	12	1	1	0	0	0	2	4	0	1	0.943497	200	5000	1000	150	200	60.65	2532.53	99
0	39	1521	16	1	0	0	0	0	1	4	0	1	-0.149081	400	3251.12	550	100	120	60.65	24.025	97
0	57	3249	16	1	1	0	0	0	1	3	1	1	0.943497	300	3500	240	260	300	60.65	2445	102.9
0	53	2809	16	0	1	2	0	0	1	5	0	2	1.15199	350	1000	0	210	300	60.65	1	126
0	73	5329	0	1	1	2	0	0	2	5	0	1	0.0187836	60	25000	0	20	0	60.65	633.25	33.2
1	47	2209	12	1	1	0	1	0	1	4	1	1	0.943497	100	0	500	50	1000	60.65	6139.59	180
0	76	5776	16	1	1	1	0	0	1	5	0	1	0.943497	200	300	306.638	200	100	60.65	2.1	40.72
0	46	2116	19	1	1	0	0	0	1	3	0	3	1.32622	300	1500	500	80	1000	60.65	2779.75	118.4
0	77	5929	12	1	1	2	0	0	2	5	0	2	1.15199	50	18000	0	60	100	60.65	532.841	42
1	58	3364	16	1	1	1	0	0	1	5	0	3	1.32622	200	20000	2000	200	300	60.65	1055	84
0	28	784	16	1	0	0	0	0	1	5	0	2	1.15199	100	5500	0	84.5859	200	60.65	806.41	388.2
1	84	7056	16	1	1	2	0	0	2	5	0	2	0.943497	30	0	10.5136	60	0	60.65	889.636	39.924
1	21	441	16	0	1	0	0	0	3	3	0	3	1.32622	350	5500	350	200	700	60.65	327.667	15.0333
0	35	1225	16	1	0	0	1	0	1	4	0	1	0.943497	300	2000	500	200	1500	60.65	1233	81.4
1	32	1024	16	1	1	0	0	0	2	5	0	2	0.838135	200	3000	531.608	130	800	60.65	74.743	47.435
0	58	3364	9	1	1	0	0	0	1	5	0	2	0.753958	170	2000	0	170	100	60.65	-21.5	83.8
0	27	729	16	1	0	0	1	0	1	4	0	1	0.248951	150	2500	100	75	700	60.65	1361.52	161.5
0	44	1936	16	1	1	0	0	0	1	3	0	1	0.248951	350	7500	1000	0	200	60.65	1321	80.31
1	62	3844	9	0	1	2	0	0	1	5	0	1	-0.149081	1000	0	2.15927	20	0	60.65	37.3219	85
1	69	4761	16	1	1	1	0	0	1	5	0	1	0.943497	100	2000	300	100	5.33474	60.65	1305.65	108
1	55	3025	9	1	1	0	0	0	3	5	0	1	-0.149081	200	6000	156.112	50	200	60.65	42.9511	26.3567
1	54	2916	16	1	1	0	0	0	1	3	0	2	1.15199	300	3000	0	150	1350	60.65	-21.5	286.8
0	43	1849	12	1	1	0	0	0	2	3	0	1	0.248951	100	4500	1500	75	500	60.65	707.525	7
0	50	2500	12	1	1	2	0	0	1	5	0	1	0.248951	300	2000	600	100	100	60.65	2538	140.979
0	66	4356	16	1	1	1	0	0	1	5	0	1	0.943497	170	2500	0	0	0	60.65	1175	29
1	35	1225	16	1	0	0	0	0	1	4	0	3	1.32622	400	6000	2000	300	800	60.65	1038.4	240
0	46	2116	16	0	1	0	0	1	1	3	0	3	1.32622	90	400	10.6318	90	41.6109	60.65	545.411	38
1	70	4900	12	1	1	1	0	0	1	5	0	1	0.545465	70	1500	400	20	80	60.65	1074.75	45.829
1	59	3481	19	1	1	0	0	0	1	5	0	3	1.32622	25	0	300	30	500	60.65	5953.46	130
0	68	4624	12	1	1	2	0	0	1	3	0	2	1.11772	150	3000	500	0	0	60.65	1290.6	62
0	73	5329	9	1	1	1	0	0	1	5	0	3	1.32622	30	0	1000	90	0	60.65	947.7	32.4
0	76	5776	9	1	1	1	0	0	4	5	0	1	0.943497	200	1000	42.9365	70	200	60.65	250.118	21.501
0	60	3600	16	1	1	0	0	0	2	5	0	2	1.15199	150	5500	1000	250	50	60.65	551.1	40.4
0	77	5929	16	1	1	2	0	0	1	5	0	1	-0.149081	200	4000	339.145	80	0	60.65	57	96.5
1	74	5476	12	1	1	2	0	0	1	5	0	2	0.753958	300	600	500	30	20	60.65	165.1	68.4
0	62	3844	9	1	1	3	0	0	1	5	0	1	-0.149081	50	2000	1500	20	80	60.65	1619.1	85.8
0	70	4900	16	1	1	1	1	0	1	1	0	2	0.193012	150	5000	4000	100	200	60.65	2865	67
0	57	3249	12	1	1	0	0	0	1	5	0	2	0.423179	100	2000	0	60	0	60.65	960.6	24
0	53	2809	16	1	1	0	0	0	1	4	0	2	1.15199	200	500	1000	169.287	1000	60.65	1723	43.532
1	85	7225	9	1	1	2	0	0	1	5	0	3	1.32622	60	20000	18.3502	20	0	60.65	1010	102
0	48	2304	12	0	1	1	0	0	1	3	0	1	0.943497	50	0	1000	0	50	60.65	605.1	33.672
1	29	841	16	0	0	0	0	0	1	3	0	1	0.943497	100	1000	200	100	300	60.65	158	101
1	65	4225	9	1	1	1	1	0	5	5	0	0	0.943497	300	4613.52	87.6204	20	79.0771	60.65	140.169	15.0374
0	33	1089	16	1	1	0	1	0	1	5	0	2	1.15199	170	5000	800	150	800	60.65	903.061	49
1	55	3025	16	1	1	1	0	0	4	3	0	2	1.15199	300	1149.02	27.767	68.7645	89.1204	60.65	5.275	0
1	71	5041	16	1	1	2	0	0	1	5	0	1	0.943497	100	10000	150	75	0	60.65	1526	108
1	73	5329	6	1	1	2	1	0	1	5	0	0	0.943497	140	0	13.9462	0	0	60.65	171.429	48
0	73	5329	6	1	1	1	0	0	1	5	0	0	-1.28229	40	0	0	80	0	60.65	683.321	33.6
0	40	1600	16	1	1	0	1	0	1	4	0	1	0.248951	80	0	900	300	200	60.65	903.3	55.02
0	73	5329	16	1	1	2	0	0	1	4	0	1	-0.149081	200	600	0	50	0	60.65	1195.46	73.5
1	63	3969	12	1	0	2	1	0	1	5	0	1	-0.149081	250	7000	0	250	0	60.65	1835	41.6
1	44	1936	16	1	1	0	1	0	1	5	0	1	0.943497	250	3500	2000	200	15000	60.65	1693.5	172
0	19	361	12	1	1	0	0	0	1	4	0	2	1.15199	120	3500	1000	50	4500	60.65	2813	173.06
1	69	4761	9	1	1	2	0	0	1	5	0	1	-0.149081	50	0	0	100	0	60.65	2251	50.4
1	62	3844	12	1	1	1	1	0	5	5	0	1	0.943497	250	2000	450	130	1000	60.65	672.092	56.52
1	38	1444	16	1	1	0	1	0	1	2	1	3	1.32622	800	15000	4000	30	1500	60.65	4597.5	496.6
0	39	1521	12	1	1	0	2	0	1	5	1	1	0.248951	800	1000	1000	150	1500	60.65	2777.5	300
1	65	4225	16	1	1	2	0	0	1	3	0	3	1.32622	200	6500	0	225	382.808	60.65	4017.22	158.37
0	43	1849	16	1	1	0	1	0	3	5	0	2	1.15199	200	20000	500	1000	25000	60.65	729.067	26.6667
0	69	4761	6	1	1	2	1	0	6	4	1	0	-0.884256	182.828	0	158.134	47.6944	0	60.65	300.795	0
1	57	3249	6	1	1	3	0	0	4	4	0	1	-0.149081	100	10000	500	90	1000	60.65	525.375	10.25
1	51	2601	16	1	1	0	0	0	1	4	0	2	1.11772	220	3000	1161.75	100	1200	60.65	2217	160.129
0	27	729	16	1	1	0	0	0	3	4	0	2	0.753958	300	0	1000	200	200	60.65	610.667	48.6667
1	34	1156	16	1	1	0	0	0	1	3	0	1	0.943497	300	5000	200	150	1500	60.65	1371	305
0	52	2704	6	1	1	0	1	0	3	5	0	0	-1.28229	100	0	0	0	0	60.65	10.3667	4
0	46	2116	16	1	1	0	0	0	1	5	0	2	1.15199	200	25000	1000	670	1000	60.65	2942.55	137.9
0	58	3364	12	1	1	0	0	0	2	5	0	0	-1.28229	300	2000	9.22593	300	0	60.65	1266.59	37.85
0	40	1600	12	1	1	0	1	0	3	4	0	2	1.15199	200	5000	500	3000	10000	60.65	1502.33	56.3333
0	65	4225	12	1	0	2	1	0	1	5	1	2	1.15199	150	0	1000	150	2500	60.65	1926.05	63.6
1	19	361	12	0	1	0	0	0	1	3	0	3	1.32622	308	6000	350	108	650	60.65	2218.03	12.814
1	68	4624	16	1	1	2	1	0	1	5	0	2	0.943497	60.4065	3000	0	71	0	60.65	4471	126
1	46	2116	16	1	1	0	0	0	3	3	0	3	1.32622	500	1319.76	1000	0	1000	60.65	736.162	56
1	38	1444	16	1	1	0	1	0	1	5	0	3	1.32622	200	2000	0	150	450	60.65	2890.5	173.2
0	43	1849	12	1	1	1	0	0	1	4	0	2	1.15199	100	4591.53	6.55898	200	0	60.65	952.778	4
1	85	7225	12	1	1	1	0	0	1	5	0	0	-1.28229	60	0	0	33	108.12	60.65	2969.1	60
0	60	3600	9	1	1	0	0	0	1	1	0	1	-0.0649044	2000	9000	1000	310	1000	60.65	3255	108.05
1	25	625	16	0	1	0	0	0	1	5	0	3	1.32622	250	5000	2000	300	1500	60.65	5750.2	402
1	59	3481	12	1	1	0	0	0	1	3	0	1	-0.149081	40	5000	72.6102	20	100	60.65	2004.43	50.7
0	46	2116	16	1	1	0	0	0	3	4	0	0	0.943497	300	2000	0	200	1000	60.65	612.667	32.2667
0	49	2401	12	0	1	0	0	0	2	5	0	1	-0.149081	50	0	0	292	0	60.65	545.1	9.3195
1	69	4761	9	1	1	2	0	0	1	4	0	3	1.32622	150	12000	300	180	25	60.65	2374.18	60.84
1	65	4225	12	1	1	2	1	0	1	4	0	1	0.943497	50	2000	0	100	800	60.65	2315.5	124.52
0	70	4900	16	1	1	2	0	0	1	4	0	3	1.32622	100	0	0	38.8156	0	60.65	1235.1	89.8
0	51	2601	12	1	1	2	0	0	1	3	0	3	1.32622	350	10000	500	30	150	60.65	2398	201.199
1	74	5476	9	1	1	2	0	0	1	4	1	1	0.943497	200	2000	0	30	0	60.65	2695.1	61.2
1	51	2601	16	1	1	0	0	0	1	1	0	1	0.943497	300	2000	1000	200	100	60.65	115.65	120.925
1	59	3481	16	1	1	0	0	0	1	1	1	2	1.15199	400	3000	1500	40	1200	60.65	3113.1	74.3
0	43	1849	16	0	1	2	0	0	1	5	0	0	-0.18971	260	8000	250	20	400	60.65	1811.87	235.1
1	69	4761	12	1	1	2	0	0	1	4	0	1	0.663907	178	11200	1000	90	20	60.65	2837.4	89.1
1	65	4225	16	1	1	1	1	0	3	4	0	3	1.32622	200	10000	1000	100	200	60.65	539.667	44.3667
1	56	3136	12	1	1	0	0	0	1	4	0	1	0.663907	50	1250	400	130	1500	60.65	3532.25	0
0	55	3025	12	1	1	0	0	0	2	1	0	2	1.11772	80	5000	0	28	0	60.65	35.5	63.804
1	68	4624	12	1	1	2	0	0	2	5	0	2	0.943497	50	2000	400	150	0	60.65	1179	50.85
1	48	2304	9	1	1	0	0	0	1	5	0	1	0.0187836	50	0	0	7.73405	500	60.65	1510.1	5
0	69	4761	9	1	1	2	0	0	1	4	0	1	-0.149081	60	3000	500	90	0	60.65	716.06	72.6
1	52	2704	9	1	0	0	0	0	1	2	1	3	1.32622	300	0	2401.62	100	1750	60.65	6820.3	496.6
1	60	3600	9	1	1	0	1	0	1	2	0	1	0.943497	460	3000	167	155	1000	60.65	2013.25	137.49
0	58	3364	16	1	1	0	0	1	1	1	0	1	0.943497	300	7000	1000	100	1000	60.65	2349.53	299.3
0	53	2809	12	1	1	0	0	0	2	3	0	2	1.15199	265	6000	1000	130	29.4786	60.65	2141.51	245.62
1	49	2401	9	1	0	0	0	0	6	3	0	0	-0.884256	100	3000	500	0	100	60.65	27.473	9.78883
1	37	1369	16	0	1	0	1	0	3	4	0	1	0.943497	350	6000	500	400	1000	60.65	430.003	28
0	46	2116	16	1	1	0	0	1	1	3	0	2	1.15199	300	8000	1000	85	200	60.65	2395.5	169.5
1	77	5929	9	1	1	2	0	1	1	5	0	2	1.15199	62	8500	1350	210	125	60.65	1557.85	127.25
0	44	1936	16	1	1	0	0	0	3	4	0	1	0.943497	500	25000	1500	300	2000	60.65	1720.67	71.3333
1	69	4761	12	1	1	2	0	0	1	5	0	3	1.32622	50	1000	167	117	0	60.65	18.1	72.342
0	66	4356	12	1	1	2	0	0	1	4	0	1	0.943497	55	8000	500	80	0	60.65	3384.4	145.7
1	55	3025	12	1	1	0	0	0	1	3	0	3	1.32622	250	5000	1000	150	30	60.65	2037.69	95.2
1	36	1296	12	1	1	0	1	0	1	4	0	1	0.265875	400	10000	200	240	2500	60.65	2595	12.15
1	42	1764	16	1	1	0	0	0	1	1	1	3	1.32622	340	8000	2000	240	1800	60.65	1030	496.6
0	49	2401	9	1	1	0	0	0	1	4	0	1	-0.710028	150	10000	222.516	100	500	60.65	691	10.952
0	60	3600	12	1	0	0	0	0	1	5	0	1	0.0187836	0	0	0	20	0	60.65	610	1
0	65	4225	9	1	1	1	0	0	1	4	0	1	0.663907	67	20000	500	120	0	60.65	2401.5	38.2
0	39	1521	16	1	1	0	0	0	3	2	0	1	0.943497	150	3000	500	55	200	60.65	108.167	35.7333
1	48	2304	16	1	1	0	0	0	1	4	0	1	0.943497	200	0	0	70	100	60.65	27.8	87.2
1	31	961	19	1	1	0	0	0	1	5	0	1	0.943497	300	5000	600	100	100	60.65	1080	95
0	60	3600	12	1	0	0	0	0	2	4	0	2	1.11772	300	21000	700	200	450	60.65	873.45	48.612
0	50	2500	9	1	1	0	0	0	1	4	1	2	1.15199	200	2000	0	15	0	60.65	407.55	66
0	68	4624	12	1	1	2	0	0	1	4	0	2	1.15199	50	5000	300	20	0	60.65	812.2	58.584
1	57	3249	16	1	0	0	0	0	1	2	1	1	0.943497	300	20000	1000	35	720	60.65	4663.3	496.6
1	65	4225	9	1	1	2	0	0	1	5	0	0	0.943497	200	10000	0	170	400	60.65	973.6	57.6
0	60	3600	9	1	1	0	0	0	3	4	0	2	1.15199	130	7000	600	130	100	60.65	168	33.2043
0	58	3364	9	1	1	0	0	0	1	4	0	0	0.455414	100	400	350	20	0	60.65	1712	26.8
0	39	1521	16	1	1	2	0	0	4	4	0	1	0.943497	500	1000	500	100	300	60.65	500.5	51.5
0	50	2500	16	1	1	1	0	0	1	3	0	1	0.943497	200	30000	2200	35	400	60.65	3109.7	209.8
0	46	2116	12	1	0	0	0	0	1	5	0	2	1.15199	400	1000	0	130	500	60.65	1461	68.5
1	27	729	16	0	1	1	0	0	1	3	1	2	1.15199	300	6000	1500	500	1000	60.65	4133	231.4
1	57	3249	12	1	1	0	0	0	2	5	0	2	1.11772	100	0	500	70	100	60.65	2.825	26.175
0	64	4096	12	1	1	2	0	0	1	4	0	2	1.15199	202	2800	0	37	4	60.65	1843.14	90.5
0	61	3721	9	1	1	1	0	0	3	5	0	2	1.15199	160	1400	800	45	200	60.65	289.6	23.2
0	47	2209	16	1	1	0	0	0	1	5	0	2	1.15199	325	7000	1000	200	1000	60.65	2572.8	155.03
1	64	4096	16	1	1	2	0	0	1	3	0	2	1.15199	220	2000	425	180	500	60.65	1571.22	120
0	78	6084	9	1	1	3	0	0	1	5	0	0	-1.28229	45	8000	0	0	0	60.65	803	120
0	45	2025	16	1	1	0	0	0	1	5	0	2	1.15199	400	12000	0	100	384	60.65	-21.5	248.1
1	60	3600	16	1	1	0	0	0	1	5	0	1	0.663907	150	5000	1000	50	75	60.65	1075.5	62
0	45	2025	9	1	1	0	0	0	3	5	0	0	-1.28229	150	0	29.282	53.9551	323.98	60.65	293.507	17.9277
0	57	3249	9	1	1	0	0	0	1	5	0	0	-0.637164	100	2000	500	20	200	60.65	1098	67
1	65	4225	9	1	1	1	0	0	1	5	0	3	1.32622	40	3000	0	20	0	60.65	1793.15	66
0	53	2809	9	1	1	0	0	0	1	5	0	1	-0.149081	100	5000	0	20	0	60.65	677	80.4
0	53	2809	12	1	1	0	0	0	1	5	0	2	1.15199	150	500	2000	200	833	60.65	2012.7	183.3
1	49	2401	12	1	1	0	0	0	1	5	0	1	-0.149081	18	1037.3	0	0	650	60.65	780.948	60
0	52	2704	16	1	1	0	0	0	1	4	0	1	0.943497	300	5000	1000	100	300	60.65	1884	262.085
0	63	3969	9	1	1	1	1	0	1	5	1	1	0.248951	200	4000	0	20	200	60.65	1183.5	48
0	46	2116	16	1	1	0	0	0	1	3	1	2	1.15199	200	20000	350	100	400	60.65	3845.58	300.262
0	65	4225	16	1	1	2	0	0	1	3	0	1	0.248951	100	8000	550	150	100	60.65	2050.02	75.55
1	40	1600	12	1	1	0	0	0	1	3	0	1	0.943497	100	1000	450	80	100	60.65	850.5	85
0	70	4900	12	1	1	1	0	0	1	5	0	1	0.943497	20	2000	0	30	0	60.65	6.51	24
0	63	3969	12	1	1	2	0	0	3	5	0	3	1.32622	200	1000	0	100	0	60.65	771.667	60.3333
0	70	4900	16	1	1	2	0	0	1	3	0	2	0.943497	250	15000	0	50	58.3983	60.65	2620	134
0	62	3844	16	1	1	1	0	0	1	5	0	2	1.15199	50	15000	0	270	100	60.65	1079.78	50.5
0	43	1849	12	1	1	0	0	0	3	4	0	0	-0.239132	150	1000	1000	200	500	60.65	410.167	47.419
0	43	1849	16	1	1	0	0	0	1	5	0	2	0.838135	320	3000	500	120	350	60.65	1356.5	90.5
0	49	2401	9	1	0	0	0	0	1	1	0	1	0.943497	50	0	0	0	40	60.65	6.5	57.152
0	42	1764	12	1	1	0	0	0	1	5	0	2	1.15199	200	2000	650	200	100	60.65	929	112.652
1	65	4225	16	1	1	2	0	0	2	5	0	1	0.248951	100	2000	450	50	50	60.65	604.25	40
1	78	6084	16	1	1	2	0	0	1	5	1	2	1.15199	300	3500	1000	87	250	60.65	1175.25	0
1	80	6400	6	1	1	2	0	0	1	5	0	0	0.943497	100	0	0	80	100	60.65	337.5	46.8
1	73	5329	6	1	0	1	0	0	1	5	0	1	-0.149081	20	1700	500	0	0	60.65	11	0
1	32	1024	16	1	0	0	1	0	1	3	0	3	1.32622	100	2000	550	50	0	60.65	1237.5	60
0	38	1444	16	1	1	0	1	0	1	3	0	0	-0.637164	250	2000	0	200	200	60.65	830.1	44
1	37	1369	16	1	1	0	0	0	1	5	0	2	1.15199	400	3500	500	200	1000	60.65	555.02	130
1	72	5184	6	1	0	1	0	0	1	5	0	0	0.943497	15.1373	0	0	20	0	60.65	1	18
1	66	4356	9	1	1	2	1	0	1	4	0	1	0.248951	300	8000	1000	500	36.9366	60.65	1114.7	49.5
0	35	1225	16	1	1	0	1	0	1	5	0	0	-0.884256	150	3000	550	110	200	60.65	1082.52	29.5
0	42	1764	16	1	1	0	1	0	1	3	0	3	1.32622	100	4000	500	150	500	60.65	5285.05	496.6
0	56	3136	12	1	1	1	0	0	1	5	0	0	-1.28229	30	0	1000	20	100	60.65	852.315	77.85
0	52	2704	12	1	1	0	0	0	4	5	0	1	0.248951	270	0	0	100	1500	60.65	268.738	18.2
0	38	1444	19	1	1	0	1	0	1	4	0	2	1.15199	150	2000	500	30	300	60.65	2487.05	462.3
0	64	4096	6	1	1	1	0	0	1	5	0	2	1.15199	50	0	0	20	50	60.65	902.65	33
1	68	4624	6	1	1	2	1	0	5	5	0	0	-1.28229	160	5000	0	36	4.72704	60.65	210.407	28.24
0	26	676	12	1	0	0	1	0	1	5	1	1	0.0187836	400	4000	2000	75	2000	60.65	490.37	3.5
0	67	4489	9	1	1	1	0	0	1	5	0	0	-1.28229	100	0	0	20	0	60.65	952	26.4
1	61	3721	9	1	1	1	0	0	2	5	0	1	0.943497	200	5500	500	300	300	60.65	804.727	24
1	84	7056	12	1	1	2	0	0	2	4	0	1	0.248951	39	5000	0	20	0	60.65	44.5	34.14
1	47	2209	16	1	1	0	0	1	1	5	0	2	1.15199	200	10000	500	200	1000	60.65	1230.05	131
0	64	4096	9	1	1	1	0	0	1	5	0	1	-0.149081	40	0	0	20	0	60.65	1014	24
0	63	3969	9	1	1	2	1	0	1	5	0	2	0.943497	200	5000	500	180	150	60.65	1185.6	106.1
1	55	3025	12	1	1	2	0	0	1	5	0	0	0.943497	150	3000	300	100	100	60.65	1478.03	70.096
1	65	4225	16	1	1	2	0	0	1	5	0	2	1.15199	52	6000	0	45	0	60.65	2889.05	216.3
0	66	4356	9	1	1	2	1	0	1	5	0	0	0.943497	400	2000	0	100	500	60.65	1530.03	145.615
1	59	3481	12	1	0	0	0	0	1	3	0	2	1.15199	120	0	0	20	0	60.65	1470.02	60
0	48	2304	12	1	1	0	0	0	2	5	0	0	0.943497	100	2500	120.491	100	240	60.65	398.597	24
0	53	2809	12	1	1	0	1	0	1	5	0	2	0.753958	500	1000	300	120	25	60.65	1128.1	178
1	32	1024	16	1	1	0	0	0	1	3	0	3	1.32622	300	2000	1500	300	1300	60.65	1941	8.2
1	53	2809	12	1	1	0	0	0	3	4	0	0	-1.28229	120	1000	0	100	0	60.65	417.5	15
0	80	6400	6	1	1	1	0	0	2	4	0	1	0.545465	30	0	200	100	50	60.65	304.367	63
0	61	3721	9	1	1	2	0	0	1	5	0	0	-1.28229	70	3200	0	30	0	60.65	724.601	57.2
1	62	3844	9	1	0	1	0	0	1	3	0	0	0.455414	29	1000	100	13	100	60.65	-2.95	58.8
1	57	3249	12	1	1	0	0	0	3	4	0	2	1.15199	650	1500	0	140	250	60.65	481	50.0333
1	77	5929	6	1	1	2	0	0	2	5	0	0	0.943497	50	10000	300	50	0	60.65	79.1307	31.3
1	71	5041	16	1	1	1	0	0	1	3	0	0	0.455414	220	3400	0	18	0	60.65	1991.06	0
1	81	6561	16	1	1	2	0	0	1	5	0	2	1.15199	130	5000	350	171	0	60.65	1151	108.4
0	60	3600	12	1	1	0	0	0	1	5	0	1	0.943497	20	7148.96	13.018	20	0	60.65	0.91	25.143
1	66	4356	9	1	1	2	0	0	2	4	0	2	1.15199	250	3000	4.4892	0	0	60.65	34.634	24
1	66	4356	16	1	1	2	0	0	1	5	0	3	1.32622	110	3000	500	108	300	60.65	710.001	97.5
1	59	3481	16	1	1	1	0	1	1	4	0	1	0.943497	100	6000	1500	100	0	60.65	1125.1	34.8
0	45	2025	12	1	1	0	0	0	3	4	0	2	1.15199	200	500	400	20	120	60.65	298.233	33.5
0	71	5041	12	1	1	1	0	0	1	5	0	1	0.943497	18	2400	300	30	0	60.65	1043	58.839
0	76	5776	9	1	1	1	0	0	1	5	0	0	0.943497	40	1000	0	40	0	60.65	7.8	35.367
1	30	900	16	0	1	1	0	0	3	4	0	1	0.943497	220	2000	0	150	600	60.65	214.833	35.1667
1	28	784	16	0	1	0	0	0	3	5	0	2	0.838135	350	5500	2500	220	400	60.65	730.417	24.0333
1	72	5184	9	1	1	2	0	0	1	5	0	0	-0.18971	150	1000	200	63	100	60.65	5.26	72.471
0	62	3844	9	1	1	1	0	0	1	4	0	2	1.15199	40	3000	100	20	50	60.65	-21.5	24
0	44	1936	12	0	1	0	0	0	1	5	1	1	0.0187836	120	2000	0	0	35	60.65	751.355	123
1	68	4624	9	1	1	2	1	0	3	5	0	0	-0.18971	100	3000	0	20	100	60.65	189.603	20.4667
0	56	3136	12	1	0	0	0	0	1	5	1	1	0.943497	300	1000	300	0	50	60.65	970	158.4
0	70	4900	9	1	1	1	1	0	4	4	1	1	0.943497	180	5000	200	40	240	60.65	96.525	27.2
1	60	3600	16	1	1	0	0	0	2	4	0	0	0.943497	150	20000	800	40	150	60.65	668.55	37.5
1	42	1764	12	1	1	0	0	0	1	2	1	1	0.943497	130	3758.63	0	50	0	60.65	1137.5	72.455
1	43	1849	16	1	0	0	0	1	1	5	0	1	0.943497	100	10000	0	60	300	60.65	245	103.6
0	58	3364	9	1	1	1	0	0	1	3	0	1	0.943497	200	10000	1000	160	300	60.65	1682.6	62.62
1	41	1681	9	1	1	0	1	0	1	4	1	1	0.0187836	200	3000	500	200	1400	60.65	161	47
1	56	3136	12	1	1	0	1	0	1	5	0	2	1.15199	156	15000	1000	0	0	60.65	1257	60.16
1	60	3600	9	1	1	0	0	0	1	4	0	0	-1.28229	100	1000	800	50	50	60.65	650.002	69.9
1	58	3364	9	1	1	0	1	0	1	5	0	2	1.15199	50	2000	0	25	40	60.65	23.18	65.08
1	61	3721	9	1	0	1	0	0	2	4	0	0	0.943497	80	2144.35	750	100	20	60.65	305.525	23.7
1	49	2401	16	0	0	0	0	0	1	2	0	3	1.32622	130	300	200	30	400	60.65	69.1	0
1	67	4489	16	1	1	2	0	0	1	4	0	3	1.32622	120	4000	1500	20	100	60.65	1705	116
0	56	3136	12	1	1	0	1	0	6	5	1	0	-0.18971	220	3000	0	20	1000	60.65	14.3586	13.3571
0	70	4900	9	1	1	1	0	0	1	3	0	1	-0.379248	50	0	250	60	0	60.65	1242	31.5
0	59	3481	9	1	0	1	0	0	1	5	0	2	1.11772	200	2000	500	0	1250	60.65	1580.05	157.3
0	54	2916	9	1	1	0	0	0	1	5	0	3	1.32622	220	1000	350	140	100	60.65	529.2	42.72
1	24	576	12	0	0	0	0	0	1	5	0	1	0.943497	100	2000	0	0	300	60.65	44	23.841
0	63	3969	12	1	1	1	0	0	1	5	0	1	0.943497	0	0	0	125	200	60.65	302.18	78.76
0	60	3600	12	1	1	0	0	0	3	5	0	3	1.32622	455	3000	2400	160	850	60.65	373.75	22.1833
1	67	4489	16	1	1	2	1	0	1	5	0	2	1.15199	50	3000	300	100	0	60.65	835.02	104.691
0	59	3481	9	1	1	0	0	0	1	4	0	2	1.15199	250	3000	1500	130	1500	60.65	327.5	28.4
0	68	4624	16	1	1	2	0	0	2	4	0	2	1.15199	100	2000	300	45	0	60.65	473.25	37.8
0	39	1521	16	1	1	0	1	0	1	3	0	2	1.15199	300	0	200	400	1500	60.65	163.1	45.18
1	58	3364	16	1	1	0	0	0	1	5	0	3	1.32622	398	3500	1300	20	34	60.65	1126.3	219
1	76	5776	6	1	1	2	0	0	1	5	0	0	0.455414	120	4000	350	60	0	60.65	224.1	124.6
0	62	3844	9	1	1	2	0	0	1	5	0	0	-0.18971	60	2000	500	20	200	60.65	544.11	50.8
0	58	3364	9	1	1	1	0	0	1	5	0	1	0.943497	120	0	0	20	144	60.65	618.55	45.6
1	68	4624	12	1	1	2	0	0	1	3	0	3	1.32622	60	25000	0	90	0	60.65	693.1	73.9
1	33	1089	12	1	1	0	1	0	1	3	0	2	0.753958	300	0	2000	275	300	60.65	460	66
0	57	3249	9	0	1	0	0	0	1	4	0	1	-0.149081	100	2000	0	32.6157	250	60.65	9.54	24
0	57	3249	12	1	1	0	0	0	1	4	0	2	1.15199	30	0	650	65	10	60.65	1117.85	32.04
0	55	3025	16	1	1	0	0	0	1	3	0	3	1.32622	150	7000	100	180	1350	60.65	832.2	22.8
0	59	3481	9	1	1	1	0	0	1	4	0	2	1.15199	50	2000	500	20	100	60.65	7.665	30
1	69	4761	12	1	1	2	1	0	1	4	1	2	1.15199	750	20000	2000	30	138.267	60.65	7032.78	496.6
0	30	900	16	1	1	0	0	0	1	4	0	1	0.248951	300	5000	101.31	1086	300	60.65	765.694	61.873
1	32	1024	16	1	1	0	1	0	1	5	0	3	1.32622	200	0	1000	500	500	60.65	2730	440
0	64	4096	12	1	1	3	0	0	1	5	0	1	0.943497	100	0	100	70	20	60.65	1292	59
1	28	784	16	0	1	0	0	0	1	5	0	1	0.943497	60	0	0	50	0	60.65	407.555	42
0	39	1521	12	1	1	0	1	0	1	3	0	1	0.943497	300	0	500	2000	500	60.65	1298.1	165.8
1	67	4489	12	1	1	2	0	0	1	5	0	0	-0.18971	100	1000	200	50	0	60.65	211.055	64.6
0	57	3249	12	1	0	0	0	0	2	5	0	2	1.15199	50	25000	0	100	1000	60.65	425	39.6
1	42	1764	12	0	1	1	0	0	1	5	0	1	0.663907	100	0	61.7226	100	100	60.65	435.658	44
1	56	3136	12	1	1	0	0	0	1	4	0	2	1.15199	150	0	1500	50	100	60.65	911.5	277.5
1	52	2704	9	1	1	0	1	0	4	5	0	1	0.943497	225	0	1000	92	100	60.65	59.1313	6.625
1	67	4489	9	1	1	2	0	0	4	4	0	1	0.943497	100	4000	200	20	0	60.65	15.1813	15.925
0	73	5329	16	1	0	2	0	0	1	5	0	2	1.15199	550	0	0	25	0	60.65	833.35	78.35
0	43	1849	9	1	1	1	0	0	1	1	0	2	1.11772	200	1000	500	100	100	60.65	860.5	147
0	82	6724	0	1	1	1	0	0	1	5	0	0	-1.28229	32	0	0	19.6445	0	60.65	802.275	0.2
0	85	7225	0	1	1	1	0	0	2	5	0	1	-0.149081	50	3000	0	20	150	60.65	252.1	0
0	62	3844	6	1	1	2	0	0	1	4	0	2	1.15199	100	2000	40	78	0	60.65	597.2	52.4
0	19	361	6	1	1	1	2	0	1	5	0	1	0.248951	110.189	0	250	20	0	60.65	405.926	27.7
1	74	5476	12	1	1	1	0	0	1	5	0	0	0.943497	10	0	200	20	0	60.65	157.12	49.2
1	57	3249	9	1	1	1	0	0	1	5	0	0	-0.18971	100	12000	200	25	100	60.65	1415.75	124.45
0	55	3025	9	1	1	0	0	0	1	5	0	2	1.11772	150	4000	200	95	0	60.65	2129	61.55
0	59	3481	9	1	1	0	0	0	1	5	0	1	0.663907	70	0	200	62	20	60.65	1250.68	60.1
1	67	4489	16	1	1	2	0	0	1	5	0	1	0.943497	100	0	0	150	0	60.65	116.05	60.6
1	32	1024	16	1	0	0	1	0	1	2	0	2	0.423179	100	0	1000	200	1000	60.65	754	143.4
0	56	3136	12	1	1	0	1	0	1	5	0	1	-0.149081	200	0	225	100	250	60.65	955.1	24.9
0	82	6724	0	1	1	1	0	0	1	5	0	0	-1.28229	0	0	0	5.71676	0	60.65	434.736	0
0	53	2809	16	1	1	0	0	0	1	5	0	1	-0.149081	100	2000	0	70	0	60.65	624.278	44.25
1	29	841	16	0	1	0	0	0	1	5	0	0	-0.239132	110	0	500	130	800	60.65	423.1	86.8
0	52	2704	16	1	0	0	0	0	3	5	0	2	1.15199	70	5000	500	100	400	60.65	626.333	58.508
0	59	3481	9	1	1	0	0	0	2	5	0	0	-0.239132	100	0	1000	100	50	60.65	304	12.5
0	78	6084	12	1	1	2	0	0	1	5	0	1	0.943497	30	800	0	55	30	60.65	109.575	49.5
1	64	4096	9	1	1	1	1	0	1	5	0	2	1.15199	50	0	100	0	50	60.65	635.06	42.8
0	68	4624	6	1	0	2	0	0	1	5	0	0	-1.28229	150	2000	0	60	0	60.65	425.77	48
0	66	4356	9	0	1	2	0	0	1	5	0	3	1.32622	50	2000	120	40	0	60.65	2536.5	112.28
0	75	5625	9	1	1	2	0	0	1	5	0	1	0.248951	28	1000	750	60	0	60.65	998.02	0
0	55	3025	12	1	1	0	0	0	1	3	0	1	0.663907	265	6000	1500	184	2000	60.65	1980	188.4
1	57	3249	12	1	1	0	0	0	2	5	0	1	0.943497	100	600	1500	75	100	60.65	262.175	0
1	80	6400	9	1	1	2	0	0	2	5	0	0	0.943497	35	0	3.47289	58	0	60.65	247.5	30
0	62	3844	16	1	1	2	0	0	1	5	0	1	0.943497	200	2000	0	20	0	60.65	776.26	50.4
0	34	1156	9	1	0	0	1	0	1	5	0	0	0.455414	200	1000	450	130	200	60.65	457.1	62
1	42	1764	16	1	1	1	1	0	1	1	0	3	1.32622	200	3000	1000	120	500	60.65	899	496.6
1	54	2916	16	1	1	0	0	1	1	5	1	1	0.943497	200	2800	500	500	500	60.65	1143.7	18.6
0	49	2401	12	1	1	0	0	0	1	5	0	1	0.943497	500	0	0	34	300	60.65	484.274	50.26
0	27	729	16	1	0	0	1	0	1	5	1	1	0.545465	100	0	0	0	600	60.65	-21.5	52.058
1	70	4900	16	1	1	2	0	0	1	5	0	1	-0.149081	30	992.487	6.2331	208	0	60.65	2952.21	29
0	37	1369	16	1	1	1	1	0	1	3	0	2	1.15199	93.0095	7000	400	120	138	60.65	1004	78.5
1	39	1521	16	1	1	3	2	0	1	4	0	1	0.943497	300	0	2122	200	208.375	60.65	2829.45	291.004
0	36	1296	12	1	1	0	1	0	1	5	0	2	1.15199	100	4500	2000	190	1500	60.65	1113.2	313
1	82	6724	16	1	1	1	0	0	1	5	0	2	0.943497	350	0	212.405	100	154.76	60.65	1621.63	27.352
0	67	4489	12	1	1	2	1	0	1	5	0	2	1.15199	350	2000	11.7043	200	1500	60.65	2716	303.8
0	56	3136	12	1	1	0	0	0	1	5	0	1	0.248951	130	2000	200	103	750	60.65	662.05	64.8
1	80	6400	0	1	1	1	0	0	1	5	0	0	-1.28229	0	2000	0	0	0	60.65	600.526	36
1	34	1156	16	1	1	0	1	0	3	3	0	3	1.32622	150	6000	500	500	800	60.65	-21.5	75.1133
0	62	3844	9	1	1	2	0	0	1	5	0	3	1.32622	150	0	500	35	1000	60.65	1252.05	55.2
1	39	1521	16	1	1	0	1	0	1	2	0	1	0.663907	300	0	600	300	800	60.65	2183.52	145.605
1	51	2601	6	1	1	0	0	0	1	1	0	1	0.943497	600	2475.14	1500	1000	100	60.65	1831	1.45
0	68	4624	0	1	1	2	0	0	1	5	0	0	0.943497	150	2400	0	20	0	60.65	5.5	85.269
1	57	3249	9	1	1	0	0	0	1	5	0	2	1.15199	100	1200	1000	20	200	60.65	74.5	55.53
0	59	3481	12	1	1	0	0	0	1	5	0	1	0.943497	100	10000	500	100	200	60.65	3493	102
0	30	900	12	1	1	0	0	0	4	3	0	1	0.943497	400	6638.55	1000	300	1000	60.65	208.079	16.042
1	34	1156	16	1	0	0	1	0	1	2	1	1	0.943497	300	5000	460	400	1000	60.65	3099.49	480
1	84	7056	12	1	1	1	0	0	1	5	0	2	0.193012	50	2000	450	0	0	60.65	1424	42
0	52	2704	16	1	1	0	0	0	1	5	0	3	1.32622	180	600	300	80	500	60.65	1072.82	24.18
1	41	1681	16	1	1	0	1	0	1	3	0	3	1.32622	80	2000	300	230	1500	60.65	2705.5	63.1
1	71	5041	12	1	1	2	0	0	1	5	0	2	1.11772	70	22000	600	20	260	60.65	228.6	94.4
1	52	2704	9	1	1	0	0	0	2	5	1	0	-0.18971	200	10000	200	30	100	60.65	717.1	15.9
1	59	3481	12	1	0	0	0	0	1	2	1	2	1.15199	200	800	0	200	200	60.65	2643.69	159.2
1	73	5329	12	1	0	1	0	0	1	4	0	1	0.943497	100	2000	900	200	0	60.65	1246.02	1
1	59	3481	12	1	1	0	0	0	1	5	0	1	0.248951	100	3200	200	20	700	60.65	203.001	54.23
1	49	2401	16	1	1	0	0	0	1	3	0	1	0.943497	200	1000	300	300	300	60.65	1533.5	150
0	30	900	16	1	1	0	1	0	3	3	0	3	1.32622	200	750	1000	80	5780	60.65	395.333	33.5833
0	45	2025	16	1	1	0	0	0	1	5	0	1	0.663907	185	450	0	80	30	60.65	3009.6	5
0	19	361	12	0	1	0	0	0	1	5	0	1	0.943497	120	650	200	50	50	60.65	15.5	31
0	57	3249	16	1	1	0	0	0	1	5	0	2	0.193012	200	15000	1000	100	300	60.65	1423.1	34
0	59	3481	16	1	1	0	0	0	1	4	0	2	1.15199	58	0	500	200	0	60.65	1262.1	29.2
0	55	3025	12	1	1	0	0	0	1	5	0	1	0.0187836	30	2000	600	100	200	60.65	305	50.792
1	31	961	16	1	1	1	1	0	1	3	0	1	0.248951	100	3000	26.5693	200	400	60.65	837.08	91.424
1	66	4356	12	1	1	2	0	0	1	5	0	3	1.32622	80	550	0	120	50	60.65	649.35	57.7
0	72	5184	9	1	1	2	0	0	1	4	0	1	0.248951	100	1500	500	190	0	60.65	669.65	66
0	49	2401	16	1	1	0	0	0	1	5	0	2	1.15199	135	200	1000	10	30	60.65	322.3	72.14
0	45	2025	6	1	1	0	0	0	2	4	0	0	0.943497	30	0	0	0	20	60.65	175.175	0
0	57	3249	12	1	1	1	0	0	3	4	0	1	0.943497	300	2000	1000	20	250	60.65	242.107	8.06667
1	29	841	9	1	1	0	0	0	1	5	0	1	0.248951	100	5000	500	120	50	60.65	449	68
0	54	2916	12	1	1	0	0	0	1	5	0	1	0.248951	300	5000	500	500	233.835	60.65	896	95.808
0	45	2025	12	1	1	0	0	0	1	5	0	1	0.943497	130	800	2500	150	200	60.65	830.5	60.555
0	62	3844	9	0	1	1	0	0	1	5	0	1	-0.710028	10	0	0	0	0	60.65	362.5	24
0	54	2916	12	1	1	0	0	0	1	5	0	2	1.15199	70	1300	200	20	62.3983	60.65	1.3	18.2
1	33	1089	12	1	1	0	1	0	3	4	0	3	1.32622	200	0	1500	100	500	60.65	53.6167	40.1667
0	54	2916	12	1	1	0	0	0	1	5	0	1	0.248951	100	500	200	160	100	60.65	73.08	67.4
1	66	4356	6	1	0	2	0	0	1	4	0	1	-0.379248	50	100	0	0	0	60.65	99	31.4
0	57	3249	9	1	1	0	0	0	1	5	0	1	0.943497	50	1000	1000	150	700	60.65	26.03	83.76
1	71	5041	12	1	1	2	0	0	1	4	0	3	1.32622	129	1000	450	162	3.62709	60.65	1034.5	31.2
1	60	3600	9	1	1	0	0	0	1	5	0	0	-1.28229	80	0	0	100	181.773	60.65	182.412	50.4
0	71	5041	9	1	1	2	0	0	1	5	0	2	1.15199	50	10000	300	20	0	60.65	905.53	78.5
1	51	2601	9	1	1	1	0	0	3	5	0	2	1.15199	250	7000	0	40	150	60.65	449.167	19.16
1	51	2601	16	1	0	0	0	0	1	5	1	1	0.943497	500	4000	1000	0	350	60.65	113	77.5
1	35	1225	12	1	1	0	0	0	2	2	1	1	-0.149081	300	10000	1000	200	300	60.65	24.25	0
0	66	4356	6	1	1	1	0	0	1	5	0	1	-0.149081	0	0	0	0	0	60.65	402.5	0.5
1	57	3249	9	1	1	0	0	0	1	5	0	0	-1.28229	100	1500	0	300	50	60.65	2.89433	56.4
0	59	3481	0	1	1	1	0	0	1	5	0	1	-0.0154817	10	0	400	20	50	60.65	-20.8	6.203
0	52	2704	12	1	1	0	0	0	3	5	0	0	0.943497	300	200	0	80	100	60.65	174.733	52
0	30	900	9	1	0	0	1	0	3	5	1	1	-0.0154817	150	500	300	10	300	60.65	134.367	0
1	29	841	16	1	1	0	1	0	5	3	0	1	0.943497	50	600	300	100	0	60.65	114.459	10.2
0	61	3721	6	1	1	2	1	0	1	5	0	1	0.0187836	300	2000	1000	100	200	60.65	693.2	62.35
1	56	3136	12	1	1	0	0	0	1	3	0	1	0.248951	250	2000	500	107.522	10.6128	60.65	107.748	39.723
1	60	3600	12	1	1	1	1	0	1	5	0	2	1.15199	30	9000	300	50	30	60.65	1950.7	30
0	53	2809	12	1	1	0	0	0	1	5	0	2	1.15199	300	7000	1000	300	200	60.65	1970.05	152.07
0	62	3844	6	1	0	2	0	0	1	5	0	0	0.455414	20	100	300	0	0	60.65	55.55	46.563
0	52	2704	12	1	1	0	0	0	1	5	0	1	0.943497	200	2000	200	80	85.8008	60.65	387.32	56.16
0	39	1521	16	1	1	0	1	0	3	2	0	3	1.32622	100	0	1000	0	1000	60.65	0	16
1	57	3249	12	1	1	0	0	0	1	3	0	1	0.943497	80	3000	500	100	20	60.65	1560	24.01
0	58	3364	12	1	1	1	1	0	1	2	0	1	0.943497	15	0	150	20	350	60.65	1666.4	43.2
1	62	3844	9	1	1	2	0	0	2	5	0	1	-0.149081	30	200	0	20	55	60.65	380.155	36.45
1	19	361	16	0	0	0	0	0	3	2	0	3	1.32622	200	2000	2000	200	500	60.65	1756.83	145.243
0	46	2116	16	1	1	0	0	0	3	2	0	2	1.15199	400	10000	1000	100	1000	60.65	327.667	10.6667
1	85	7225	6	1	1	1	0	0	1	4	0	2	1.15199	30	5500	0	40	10.4427	60.65	278	41.3
0	30	900	12	1	0	0	1	0	1	5	0	2	1.15199	150	0	0	25	0	60.65	-11.3	5.5
1	55	3025	16	1	1	0	0	1	2	4	0	2	1.11772	300	20000	1000	0	10000	60.65	4680	43.1
0	46	2116	16	1	1	0	0	1	1	3	0	2	0.838135	150	2000	500	100	5000	60.65	1676	84.5
0	53	2809	12	1	1	0	0	0	1	5	0	2	1.15199	50	1000	0	150	214.363	60.65	734.501	49.4
1	63	3969	9	1	1	2	0	0	2	4	0	2	1.15199	50	4500	1000	50	300	60.65	743.55	40.95
0	57	3249	9	1	1	0	0	0	1	5	0	2	1.15199	70	5000	0	80	200	60.65	1237.9	37.55
0	52	2704	12	1	1	0	0	0	1	3	0	1	0.943497	300	2000	1000	300	1000	60.65	2976.5	170.6
0	60	3600	12	1	1	1	0	0	1	5	0	0	0.943497	69	800	500	44	100	60.65	229.187	60.558
1	57	3249	12	1	1	0	0	0	3	2	0	2	1.15199	50	3550.24	500	20	0	60.65	515.321	23.3333
0	63	3969	9	1	1	1	0	0	1	5	0	1	0.545465	10	200	0	100	0	60.65	1009.02	29.4
1	67	4489	12	1	1	2	0	0	1	5	0	2	0.193012	120	600	1500	120	0	60.65	1402.8	67.2
1	63	3969	9	1	1	2	0	0	1	5	0	2	0.838135	100	1500	0	30	25	60.65	1590	60.8
0	52	2704	12	0	1	0	0	0	1	1	0	3	1.32622	100	5000	800	300	60	60.65	1175.2	432
1	54	2916	16	1	1	1	0	0	1	5	0	1	0.943497	260	4000	1000	150	300	60.65	2526.5	114.8
0	61	3721	9	1	1	1	0	0	1	5	0	2	1.15199	60	1600	500	25	50	60.65	187.15	23.1
0	31	961	16	1	1	0	0	0	1	4	0	2	1.15199	300	2000	2000	200	1000	60.65	335	188.183
0	54	2916	12	1	1	0	1	0	1	5	0	1	0.545465	130	2000	1000	150	150	60.65	706	68.8
0	38	1444	19	1	1	0	1	0	1	3	1	3	1.32622	300	0	600	50	400	60.65	3295.2	158.061
1	70	4900	9	1	1	2	0	0	1	5	0	2	1.15199	129	4000	0	37	0	60.65	802	51.8
1	59	3481	12	1	1	1	0	1	3	5	0	1	0.248951	20	700	0	200	0	60.65	616.167	28.7667
0	62	3844	16	1	1	1	1	0	1	5	0	1	0.943497	300	2000	300	40	163.633	60.65	1570.75	113.957
0	70	4900	12	1	1	2	0	0	2	5	0	1	0.629642	40	1000	0	120	0	60.65	16.55	36
0	46	2116	19	1	1	0	0	0	1	3	0	3	1.32622	600	0	2000	200	5000	60.65	1241	235
1	53	2809	12	1	1	0	0	0	1	5	0	1	0.943497	100	3000	0	67	300	60.65	970.1	87.06
1	43	1849	6	1	1	0	0	0	3	3	0	1	0.943497	55	300	100	150	0	60.65	170.617	12.65
1	44	1936	12	0	1	0	0	0	1	5	0	0	0.943497	30	0	2000	30	300	60.65	36.6	382.17
0	80	6400	0	1	1	1	0	0	1	5	0	0	0.943497	0	0	0	0	0	60.65	1.3	16.6
1	36	1296	16	1	1	0	0	0	1	5	0	3	1.32622	300	8000	0	333	200	60.65	1825.1	32.447
[truncated: 35,290 more rows]
